# Supplementary material for: New and little-known bees of the genus Colletes Latreille, 1802 (Hymenoptera, Colletidae) from the Nakhchivan Autonomous Republic of Azerbaijan, with descriptions of two new species
Source: Zookeys. 2026 Feb 4;1268:95–112. doi: 10.3897/zookeys.1268.174008 (PMC12895187; doi:10.3897/zookeys.1268.174008)
Supplement: XML Treatment for Colletes perplexus [file zookeys.1268.174008-treatment7.xml]

<!DOCTYPE tp:taxon-treatment
  PUBLIC "-//TaxonX//DTD Taxonomic Treatment Publishing DTD v0 20100105//EN" "tax-treatment-NSO.dtd">
<tp:taxon-treatment xmlns:tp="http://www.plazi.org/taxpub"><tp:treatment-meta><kwd-group><label>Taxon classification</label><kwd>
              <named-content content-type="kingdom">Animalia</named-content>
            </kwd><kwd>
              <named-content content-type="order">Hymenoptera</named-content>
            </kwd><kwd>
              <named-content content-type="family">Colletidae</named-content>
            </kwd></kwd-group><mixed-citation publication-type="journal"><person-group><name><surname>Kuhlmann</surname><given-names>Michael</given-names></name><name><surname>Proshchalykin</surname><given-names>Maxim Yu.</given-names></name><name><surname>Maharramov</surname><given-names>Mahir M.</given-names></name></person-group><article-title>New and little-known bees of the genus <italic><tp:taxon-name><tp:taxon-name-part taxon-name-part-type="genus" reg="Colletes">Colletes</tp:taxon-name-part></tp:taxon-name></italic> Latreille, 1802 (<tp:taxon-name><tp:taxon-name-part taxon-name-part-type="order" reg="Hymenoptera">Hymenoptera</tp:taxon-name-part></tp:taxon-name>, <tp:taxon-name><tp:taxon-name-part taxon-name-part-type="family" reg="Colletidae">Colletidae</tp:taxon-name-part></tp:taxon-name>) from the Nakhchivan Autonomous Republic of Azerbaijan, with descriptions of two new species</article-title><source>Zookeys</source><day>04</day><month>02</month><year>2026</year><volume>1268</volume><fpage>95</fpage><lpage>112</lpage><pub-id pub-id-type="doi">10.3897/zookeys.1268.174008</pub-id></mixed-citation></tp:treatment-meta><tp:nomenclature><tp:taxon-name><object-id xmlns:xlink="http://www.w3.org/1999/xlink" content-type="arpha" xlink:type="simple">68390FDE-24E5-5959-913F-4AC3F0D5A155</object-id>
                		<tp:taxon-name-part taxon-name-part-type="genus" reg="Colletes">Colletes</tp:taxon-name-part> <tp:taxon-name-part taxon-name-part-type="species" reg="perplexus">perplexus</tp:taxon-name-part>
                	
                		<object-id xmlns:xlink="http://www.w3.org/1999/xlink" content-type="zoobank" xlink:type="simple">https://zoobank.org/E0C49976-4E94-460D-8FAF-1BA9423DB6CC</object-id>
                	</tp:taxon-name><tp:taxon-status xmlns:xlink="http://www.w3.org/1999/xlink" xlink:type="simple">sp. nov.</tp:taxon-status><xref ref-type="fig" rid="F1">Fig. 1A–F</xref></tp:nomenclature><tp:treatment-sec sec-type="Type material (3 specimens)"><title>Type material (3 specimens).</title><p><bold><italic>Holotype</italic></bold>: ♂. <bold>Azerbaijan</bold>. • “Azerbaijan, Nakhchivan AR, Ordubad, Kotam, 700 m, <named-content xmlns:xlink="http://www.w3.org/1999/xlink" content-type="dwc:verbatimCoordinates" xlink:type="simple">38°53'25"N, 46°03'14"E</named-content>, 19.V.2025, leg. Proshchalykin, Maharramov” (<named-content xmlns:xlink="http://www.w3.org/1999/xlink" content-type="dwc:institutional_code" xlink:title="Zoological Institute, Russian Academy of Sciences" xlink:href="https://scientific-collections.gbif.org/institution/4909978b-e723-4ab2-b40d-370e984649c9" xlink:type="simple"><abbrev content-type="institution" xlink:title="Zoological Institute of the Russian Academy of Sciences, Saint Petersburg, Russia" xlink:type="simple">ZISP</abbrev></named-content>). <bold><italic>Paratypes</italic>. Azerbaijan</bold>. • “Azerbaijan, Nakhchivan AR, Ordubad, Bilav, 1050 m, <named-content xmlns:xlink="http://www.w3.org/1999/xlink" content-type="dwc:verbatimCoordinates" xlink:type="simple">39°02'43"N, 45°49'07"E</named-content>, 22.V.2025, 2 ♂ Proshchalykin, Maharramov” (<abbrev xmlns:xlink="http://www.w3.org/1999/xlink" content-type="institution" xlink:title="Federal Scientific Center of the East Asia terrestrial biodiversity, Vladivostok, Russia" xlink:type="simple">FSCV</abbrev>/<abbrev xmlns:xlink="http://www.w3.org/1999/xlink" xlink:title="research collection of Michael Kuhlmann, Zoological Museum of Kiel University, Germany" xlink:type="simple">RCMK</abbrev>).</p><fig id="F1" position="float" orientation="portrait"><object-id xmlns:xlink="http://www.w3.org/1999/xlink" content-type="doi" xlink:type="simple">10.3897/zookeys.1268.174008.figure1</object-id><object-id xmlns:xlink="http://www.w3.org/1999/xlink" content-type="arpha" xlink:type="simple">EDC2D9F2-9576-5FE4-8493-ECB5FE7EF931</object-id><label>Figure 1.</label><caption><p>Males of <italic><tp:taxon-name><tp:taxon-name-part taxon-name-part-type="genus" reg="Colletes">Colletes</tp:taxon-name-part> <tp:taxon-name-part taxon-name-part-type="species" reg="perplexus">perplexus</tp:taxon-name-part></tp:taxon-name></italic> sp. nov. (<bold>A–F</bold>), <italic><tp:taxon-name><tp:taxon-name-part taxon-name-part-type="genus" reg="Colletes">C.</tp:taxon-name-part> <tp:taxon-name-part taxon-name-part-type="species" reg="schwarzi">schwarzi</tp:taxon-name-part></tp:taxon-name></italic> Kuhlmann, 2002 (<bold>G–J</bold>) and <italic><tp:taxon-name><tp:taxon-name-part taxon-name-part-type="genus" reg="Colletes">C.</tp:taxon-name-part> <tp:taxon-name-part taxon-name-part-type="species" reg="popovi">popovi</tp:taxon-name-part></tp:taxon-name></italic> Noskiewicz, 1936 (<bold>K–N</bold>). <bold>A</bold>. Habitus, lateral view; <bold>B</bold>. Metasoma, ventral view; <bold>C, G, K</bold>. Metasoma, dorsal view; <bold>D, H, L</bold>. T1–T2, dorsal view; <bold>E, I, M</bold>. Gonostylus, lateral view. <bold>F, J, N</bold>. S7, dorsal view.</p></caption><graphic xmlns:xlink="http://www.w3.org/1999/xlink" xlink:href="zookeys-1268-095_article-174008__-g001.jpg" id="oo_1527546.jpg" position="float" orientation="portrait" xlink:type="simple"><uri content-type="original_file" xlink:type="simple">https://binary.pensoft.net/fig/1527546</uri></graphic></fig></tp:treatment-sec><tp:treatment-sec sec-type="Diagnosis"><title>Diagnosis.</title><p>The new species belongs to the <italic><tp:taxon-name><tp:taxon-name-part taxon-name-part-type="genus" reg="Colletes">C.</tp:taxon-name-part> <tp:taxon-name-part taxon-name-part-type="species" reg="nanus">nanus</tp:taxon-name-part></tp:taxon-name></italic> species group that is characterised in the male sex by overall small size (maximum body length ~9.0 mm), malar area elongate, mesoscutal disc polished, either impunctate or sparsely punctate, anterior declivorous part of T1 densely covered with short appressed and long erect hair, T1–T5 and S2–S5 with dense and broad white apical hair bands (<xref ref-type="bibr" rid="B19">Noskiewicz 1936</xref>). This group is particularly speciose in deserts and semi-deserts of North Africa and the Middle East. Far fewer species occur in the Caucasus region and Middle Asia, namely <italic><tp:taxon-name><tp:taxon-name-part taxon-name-part-type="genus" reg="Colletes">C.</tp:taxon-name-part> <tp:taxon-name-part taxon-name-part-type="species" reg="popovi">popovi</tp:taxon-name-part></tp:taxon-name></italic> Noskiewicz, 1936, <italic><tp:taxon-name><tp:taxon-name-part taxon-name-part-type="genus" reg="Colletes">C.</tp:taxon-name-part> <tp:taxon-name-part taxon-name-part-type="species" reg="schwarzi">schwarzi</tp:taxon-name-part></tp:taxon-name></italic> Kuhlmann, 2002 and the enigmatic <italic><tp:taxon-name><tp:taxon-name-part taxon-name-part-type="genus" reg="Colletes">C.</tp:taxon-name-part> <tp:taxon-name-part taxon-name-part-type="species" reg="penulatus">penulatus</tp:taxon-name-part></tp:taxon-name></italic> Noskiewicz, 1936. The latter species is known only from the single female holotype and, thus, is not considered here (but see comment below under Remarks). In neighbouring Iran, <italic><tp:taxon-name><tp:taxon-name-part taxon-name-part-type="genus" reg="Colletes">C.</tp:taxon-name-part> <tp:taxon-name-part taxon-name-part-type="species" reg="sirjanensis">sirjanensis</tp:taxon-name-part></tp:taxon-name></italic> Kuhlmann, 2023 was described based on males but its oval-shaped S7 (<xref ref-type="bibr" rid="B12">Kuhlmann et al. 2023</xref>) differs significantly from the ± round S7 of <italic><tp:taxon-name><tp:taxon-name-part taxon-name-part-type="genus" reg="Colletes">C.</tp:taxon-name-part> <tp:taxon-name-part taxon-name-part-type="species" reg="perplexus">perplexus</tp:taxon-name-part></tp:taxon-name></italic>, <italic><tp:taxon-name><tp:taxon-name-part taxon-name-part-type="genus" reg="Colletes">C.</tp:taxon-name-part> <tp:taxon-name-part taxon-name-part-type="species" reg="schwarzi">schwarzi</tp:taxon-name-part></tp:taxon-name></italic> and <italic><tp:taxon-name><tp:taxon-name-part taxon-name-part-type="genus" reg="Colletes">C.</tp:taxon-name-part> <tp:taxon-name-part taxon-name-part-type="species" reg="popovi">popovi</tp:taxon-name-part></tp:taxon-name></italic>, hence, it is also not included here. Therefore, the diagnosis is limited to these three closely related species, which are the only others of the <italic><tp:taxon-name><tp:taxon-name-part taxon-name-part-type="genus" reg="Colletes">C.</tp:taxon-name-part> <tp:taxon-name-part taxon-name-part-type="species" reg="nanus">nanus</tp:taxon-name-part></tp:taxon-name></italic> species group found in the region and share a very similar morphology. They are extensively illustrated in this paper to facilitate their identification.</p><p>The recently described <italic><tp:taxon-name><tp:taxon-name-part taxon-name-part-type="genus" reg="Colletes">C.</tp:taxon-name-part> <tp:taxon-name-part taxon-name-part-type="species" reg="storozhenkoi">storozhenkoi</tp:taxon-name-part></tp:taxon-name></italic> Kuhlmann &amp; Proshchalykin, 2025 (<xref ref-type="bibr" rid="B26">Proshchalykin and Kuhlmann 2025</xref>) is also not considered here. The species is also known only from females collected at a single site in Dagestan in the coastal lowlands of the Caspian Sea and the following morphological features suggests that <italic><tp:taxon-name><tp:taxon-name-part taxon-name-part-type="genus" reg="Colletes">C.</tp:taxon-name-part> <tp:taxon-name-part taxon-name-part-type="species" reg="storozhenkoi">storozhenkoi</tp:taxon-name-part></tp:taxon-name></italic> and <italic><tp:taxon-name><tp:taxon-name-part taxon-name-part-type="genus" reg="Colletes">C.</tp:taxon-name-part> <tp:taxon-name-part taxon-name-part-type="species" reg="perplexus">perplexus</tp:taxon-name-part></tp:taxon-name></italic> very likely represent two separate taxa. In <italic><tp:taxon-name><tp:taxon-name-part taxon-name-part-type="genus" reg="Colletes">C.</tp:taxon-name-part> <tp:taxon-name-part taxon-name-part-type="species" reg="storozhenkoi">storozhenkoi</tp:taxon-name-part></tp:taxon-name></italic> punctation on the mesoscutal disc unusually dense for a species in this group (much more dispersed in <italic><tp:taxon-name><tp:taxon-name-part taxon-name-part-type="genus" reg="Colletes">C.</tp:taxon-name-part> <tp:taxon-name-part taxon-name-part-type="species" reg="perplexus">perplexus</tp:taxon-name-part></tp:taxon-name></italic>), hair on mesoscutum in particular posteriorly short and thickly plumose (<italic><tp:taxon-name><tp:taxon-name-part taxon-name-part-type="genus" reg="Colletes">C.</tp:taxon-name-part> <tp:taxon-name-part taxon-name-part-type="species" reg="perplexus">perplexus</tp:taxon-name-part></tp:taxon-name></italic>: disproportionately longer, more slender, and less plumose), horizontal part of propodeum shorter (<italic><tp:taxon-name><tp:taxon-name-part taxon-name-part-type="genus" reg="Colletes">C.</tp:taxon-name-part> <tp:taxon-name-part taxon-name-part-type="species" reg="perplexus">perplexus</tp:taxon-name-part></tp:taxon-name></italic>: disproportionately longer) and depressions of apical tergal margins differ disproportionally for sexes of the same species. However, this can only be clarified ultimately if the unknown sex of at least one of the two species is found or through genetic analysis (e.g. DNA barcoding), which was not feasible within the context of this study.</p><p>The male of <italic><tp:taxon-name><tp:taxon-name-part taxon-name-part-type="genus" reg="Colletes">C.</tp:taxon-name-part> <tp:taxon-name-part taxon-name-part-type="species" reg="perplexus">perplexus</tp:taxon-name-part></tp:taxon-name></italic> differs from <italic><tp:taxon-name><tp:taxon-name-part taxon-name-part-type="genus" reg="Colletes">C.</tp:taxon-name-part> <tp:taxon-name-part taxon-name-part-type="species" reg="popovi">popovi</tp:taxon-name-part></tp:taxon-name></italic> and <italic><tp:taxon-name><tp:taxon-name-part taxon-name-part-type="genus" reg="Colletes">C.</tp:taxon-name-part> <tp:taxon-name-part taxon-name-part-type="species" reg="schwarzi">schwarzi</tp:taxon-name-part></tp:taxon-name></italic> by the following character combination: Apical tergal hair bands narrower (Fig. <xref ref-type="fig" rid="F1">1C</xref>) than in the other species (Fig. <xref ref-type="fig" rid="F1">1G, K</xref>), appressed hair on the sloping base of T1 sparser and more restricted, barely reaching the disc (Fig. <xref ref-type="fig" rid="F1">1D</xref>) (appressed hair denser and more extensive in <italic><tp:taxon-name><tp:taxon-name-part taxon-name-part-type="genus" reg="Colletes">C.</tp:taxon-name-part> <tp:taxon-name-part taxon-name-part-type="species" reg="schwarzi">schwarzi</tp:taxon-name-part></tp:taxon-name></italic> and <italic><tp:taxon-name><tp:taxon-name-part taxon-name-part-type="genus" reg="Colletes">C.</tp:taxon-name-part> <tp:taxon-name-part taxon-name-part-type="species" reg="popovi">popovi</tp:taxon-name-part></tp:taxon-name></italic> as in Fig. <xref ref-type="fig" rid="F1">1H, L</xref>), punctation on discs of T1 and T2 fine and dense (i &lt; d) (Fig. <xref ref-type="fig" rid="F1">1D</xref>) (in <italic><tp:taxon-name><tp:taxon-name-part taxon-name-part-type="genus" reg="Colletes">C.</tp:taxon-name-part> <tp:taxon-name-part taxon-name-part-type="species" reg="popovi">popovi</tp:taxon-name-part></tp:taxon-name></italic> more dispersed (i = 1–2d) as in Fig. <xref ref-type="fig" rid="F1">1L</xref>), apical sternal hair fringes medially significantly shorter than laterally (Fig. <xref ref-type="fig" rid="F1">1B</xref>) (in <italic><tp:taxon-name><tp:taxon-name-part taxon-name-part-type="genus" reg="Colletes">C.</tp:taxon-name-part> <tp:taxon-name-part taxon-name-part-type="species" reg="popovi">popovi</tp:taxon-name-part></tp:taxon-name></italic> fringes only slightly shorter medially), S7 overall and especially apically more evenly rounded (Fig. <xref ref-type="fig" rid="F1">1F</xref>) while apically rather flattened or a bit emarginate in <italic><tp:taxon-name><tp:taxon-name-part taxon-name-part-type="genus" reg="Colletes">C.</tp:taxon-name-part> <tp:taxon-name-part taxon-name-part-type="species" reg="schwarzi">schwarzi</tp:taxon-name-part></tp:taxon-name></italic> and <italic><tp:taxon-name><tp:taxon-name-part taxon-name-part-type="genus" reg="Colletes">C.</tp:taxon-name-part> <tp:taxon-name-part taxon-name-part-type="species" reg="popovi">popovi</tp:taxon-name-part></tp:taxon-name></italic> (Fig. <xref ref-type="fig" rid="F1">1J, N</xref>), gonostylus basally slightly broader and of different shape (Fig. <xref ref-type="fig" rid="F1">1E</xref>) than in the other two species (Fig. <xref ref-type="fig" rid="F1">1I, M</xref>).</p></tp:treatment-sec><tp:treatment-sec sec-type="Description"><title>Description.</title><p><bold>Female</bold>. Unknown.</p><p><bold>Male</bold>. Body length = 7.0–8.0 mm. <bold><italic>Head</italic></bold>. Head wider than long (width to length ratio: 1.3: 1). Integument black except tip of mandible partly dark reddish-brown. Face densely covered with long, white to yellowish-brown, erect hairs; on vertex partly darker brown. Malar area medially ~ 3/4 as long as width of mandible base, finely striate. Antenna dorsally dark blackish-brown to black, ventrally slightly lighter; F1 as long as wide (length to width ratio: 1:1). <bold><italic>Mesosoma</italic></bold>. Integument black. Dorsolateral angle of pronotum rectangular and rounded. Mesoscutal disc sparsely punctate (i = 1–3d), interspace smooth and shiny. Scutellum anteriorly almost impunctate, smooth and shiny, posteriorly densely punctate. Mesoscutum, scutellum, metanotum, mesepisternum and propodeum covered with long, yellowish-brown, laterally white erect hair (Fig. <xref ref-type="fig" rid="F1">1A</xref>). <bold><italic>Wings</italic></bold>. Transparent, membrane very slightly light yellow; wing venation yellowish-brown to blackish. <bold><italic>Legs</italic></bold>. Integument black; last tarsal segment at least partly, usually completely brown. Hind basitarsus ~ 4× as long as wide. Vestiture white to yellowish-white (Fig. <xref ref-type="fig" rid="F1">1A</xref>). <bold><italic>Metasoma</italic></bold>. Integument black; depressed apical tergal margins dark yellowish to dark reddish translucent (Fig. <xref ref-type="fig" rid="F1">1C, D</xref>). T1 in anterior half densely covered with short appressed white to yellowish-white hair, T1 entirely and T2 on disc medially with sparse long and erect, and T2 anteriorly sparsely covered with long, erect white to yellowish-white hairs (Fig. <xref ref-type="fig" rid="F1">1C, D</xref>); apical tergal hair bands dense and broad, white to yellowish-white (Fig. <xref ref-type="fig" rid="F1">1C, D</xref>). Apical sternal hair fringes medially significantly shorter than laterally (Fig. <xref ref-type="fig" rid="F1">1B</xref>). Terga densely and finely punctate (i ≤ d), interspace smooth and shiny (Fig. <xref ref-type="fig" rid="F1">1C, D</xref>). <bold><italic>Terminalia</italic></bold>. Genitalia and S7 as illustrated (Fig. <xref ref-type="fig" rid="F1">1E, F</xref>).</p></tp:treatment-sec><tp:treatment-sec sec-type="Etymology"><title>Etymology.</title><p>The species name perplexus refers to the Latin term for “enigmatic” or “ambiguous”, since the specimens could potentially represent the unknown male of <italic><tp:taxon-name><tp:taxon-name-part taxon-name-part-type="genus" reg="Colletes">C.</tp:taxon-name-part> <tp:taxon-name-part taxon-name-part-type="species" reg="penulatus">penulatus</tp:taxon-name-part></tp:taxon-name></italic> Noskiewicz, 1936 (see below comment under “Remarks”).</p></tp:treatment-sec><tp:treatment-sec sec-type="General distribution"><title>General distribution.</title><p>Only known from the type locality in southern Azerbaijan.</p></tp:treatment-sec><tp:treatment-sec sec-type="Floral hosts"><title>Floral hosts.</title><p>Unknown.</p></tp:treatment-sec><tp:treatment-sec sec-type="Seasonal activity"><title>Seasonal activity.</title><p>May.</p></tp:treatment-sec><tp:treatment-sec sec-type="Remarks"><title>Remarks.</title><p>It cannot be ruled out that the specimens described here as a new species is the unknown male of <italic><tp:taxon-name><tp:taxon-name-part taxon-name-part-type="genus" reg="Colletes">C.</tp:taxon-name-part> <tp:taxon-name-part taxon-name-part-type="species" reg="penulatus">penulatus</tp:taxon-name-part></tp:taxon-name></italic>. They belong to the same species group and were found in the same region (valley of the river Ares, formerly Araxes). The type specimen of <italic><tp:taxon-name><tp:taxon-name-part taxon-name-part-type="genus" reg="Colletes">C.</tp:taxon-name-part> <tp:taxon-name-part taxon-name-part-type="species" reg="penulatus">penulatus</tp:taxon-name-part></tp:taxon-name></italic>, a single female, was placed in Noskiewicz' collection (<xref ref-type="bibr" rid="B19">Noskiewicz 1936</xref>: 287) but the specimen is not there (<xref ref-type="bibr" rid="B34">Wanat et al. 2014</xref>). The type is probably lost, so its identity cannot be determined with certainty at present.</p><sec sec-type="Colletes fodiens species group" id="sec10"><title><italic><tp:taxon-name><tp:taxon-name-part taxon-name-part-type="genus" reg="Colletes">Colletes</tp:taxon-name-part> <tp:taxon-name-part taxon-name-part-type="species" reg="fodiens">fodiens</tp:taxon-name-part></tp:taxon-name></italic> species group</title></sec></tp:treatment-sec><ref-list><ref id="B19"><mixed-citation xmlns:xlink="http://www.w3.org/1999/xlink" xlink:type="simple">Noskiewicz J (1936) Die Palearktischen <italic><tp:taxon-name><tp:taxon-name-part taxon-name-part-type="genus">Colletes</tp:taxon-name-part></tp:taxon-name></italic>-Arten. Prace Naukowe, Wydawnictwo Towarzystwa Naukowego we Lwowie 2(3): 1–532.</mixed-citation></ref><ref id="B12"><mixed-citation xmlns:xlink="http://www.w3.org/1999/xlink" xlink:type="simple">Kuhlmann M, Schmid-Egger C, Liebig W-H (2023) Three new <italic><tp:taxon-name><tp:taxon-name-part taxon-name-part-type="genus">Colletes</tp:taxon-name-part></tp:taxon-name></italic> species from Iran (<tp:taxon-name><tp:taxon-name-part taxon-name-part-type="order">Hymenoptera</tp:taxon-name-part></tp:taxon-name>, <tp:taxon-name><tp:taxon-name-part taxon-name-part-type="family">Colletidae</tp:taxon-name-part></tp:taxon-name>). Linzer Biologische Beiträge 55(1): 37–45. <ext-link xlink:href="https://www.zobodat.at/pdf/LBB_0055_1_0037-0045.pdf" ext-link-type="uri" xlink:type="simple">https://www.zobodat.at/pdf/LBB_0055_1_0037-0045.pdf</ext-link></mixed-citation></ref><ref id="B26"><mixed-citation xmlns:xlink="http://www.w3.org/1999/xlink" xlink:type="simple">Proshchalykin MY, Kuhlmann M (2025) A new species and new records of <italic><tp:taxon-name><tp:taxon-name-part taxon-name-part-type="genus">Colletes</tp:taxon-name-part></tp:taxon-name></italic> Latreille (<tp:taxon-name><tp:taxon-name-part taxon-name-part-type="order">Hymenoptera</tp:taxon-name-part></tp:taxon-name>, <tp:taxon-name><tp:taxon-name-part taxon-name-part-type="family">Colletidae</tp:taxon-name-part></tp:taxon-name>) from Dagestan Republic, Russia. Zootaxa 5715(1): 308–316. <ext-link xlink:href="10.11646/zootaxa.5715.1.29" ext-link-type="doi" xlink:type="simple">https://doi.org/10.11646/zootaxa.5715.1.29</ext-link></mixed-citation></ref><ref id="B34"><mixed-citation xmlns:xlink="http://www.w3.org/1999/xlink" xlink:type="simple">Wanat A, Jałoszyński P, Wanat M (2014) The <tp:taxon-name><tp:taxon-name-part taxon-name-part-type="order">Hymenoptera</tp:taxon-name-part></tp:taxon-name>: <tp:taxon-name><tp:taxon-name-part taxon-name-part-type="genus">Apidae</tp:taxon-name-part></tp:taxon-name> collection of Jan Noskiewicz in the Museum of Natural History, University of Wrocław. Genus 25(4): 631–643.</mixed-citation></ref></ref-list></tp:taxon-treatment>
