# Supplementary material for: New and little-known bees of the genus Colletes Latreille, 1802 (Hymenoptera, Colletidae) from the Nakhchivan Autonomous Republic of Azerbaijan, with descriptions of two new species
Source: Zookeys. 2026 Feb 4;1268:95–112. doi: 10.3897/zookeys.1268.174008 (PMC12895187; doi:10.3897/zookeys.1268.174008)
Supplement: XML Treatment for Colletes glaber [file zookeys.1268.174008-treatment9.xml]

<!DOCTYPE tp:taxon-treatment
  PUBLIC "-//TaxonX//DTD Taxonomic Treatment Publishing DTD v0 20100105//EN" "tax-treatment-NSO.dtd">
<tp:taxon-treatment xmlns:tp="http://www.plazi.org/taxpub"><tp:treatment-meta><kwd-group><label>Taxon classification</label><kwd>
              <named-content content-type="kingdom">Animalia</named-content>
            </kwd><kwd>
              <named-content content-type="order">Hymenoptera</named-content>
            </kwd><kwd>
              <named-content content-type="family">Colletidae</named-content>
            </kwd></kwd-group><mixed-citation publication-type="journal"><person-group><name><surname>Kuhlmann</surname><given-names>Michael</given-names></name><name><surname>Proshchalykin</surname><given-names>Maxim Yu.</given-names></name><name><surname>Maharramov</surname><given-names>Mahir M.</given-names></name></person-group><article-title>New and little-known bees of the genus <italic><tp:taxon-name><tp:taxon-name-part taxon-name-part-type="genus" reg="Colletes">Colletes</tp:taxon-name-part></tp:taxon-name></italic> Latreille, 1802 (<tp:taxon-name><tp:taxon-name-part taxon-name-part-type="order" reg="Hymenoptera">Hymenoptera</tp:taxon-name-part></tp:taxon-name>, <tp:taxon-name><tp:taxon-name-part taxon-name-part-type="family" reg="Colletidae">Colletidae</tp:taxon-name-part></tp:taxon-name>) from the Nakhchivan Autonomous Republic of Azerbaijan, with descriptions of two new species</article-title><source>Zookeys</source><day>04</day><month>02</month><year>2026</year><volume>1268</volume><fpage>95</fpage><lpage>112</lpage><pub-id pub-id-type="doi">10.3897/zookeys.1268.174008</pub-id></mixed-citation></tp:treatment-meta><tp:nomenclature><tp:taxon-name><object-id xmlns:xlink="http://www.w3.org/1999/xlink" content-type="arpha" xlink:type="simple">982CB713-B1BC-53E8-9B2B-195FA405D420</object-id>
                		<tp:taxon-name-part taxon-name-part-type="genus" reg="Colletes">Colletes</tp:taxon-name-part> <tp:taxon-name-part taxon-name-part-type="species" reg="glaber">glaber</tp:taxon-name-part>
                	</tp:taxon-name><tp:taxon-authority>Warncke, 1978</tp:taxon-authority><xref ref-type="fig" rid="F2">Figs 2</xref><xref ref-type="fig" rid="F3">, 3</xref><xref ref-type="fig" rid="F4">, 4</xref><tp:nomenclature-citation-list><tp:nomenclature-citation><tp:taxon-name><tp:taxon-name-part taxon-name-part-type="genus" reg="Colletes">Colletes</tp:taxon-name-part> <tp:taxon-name-part taxon-name-part-type="species" reg="glaber">glaber</tp:taxon-name-part></tp:taxon-name><comment> Warncke, 1978: 350–352, ♂. Holotype: ♂ [<xref ref-type="bibr" rid="B35">Warncke 1978</xref>: 352 mentioned a ♀ as the Holotype but in fact it is a ♂], Şereflikoçhisar, Turkey (<abbrev xmlns:xlink="http://www.w3.org/1999/xlink" content-type="institution" xlink:title="Biodiversity Center Linz" xlink:type="simple">OÖLM</abbrev>), examined.</comment></tp:nomenclature-citation></tp:nomenclature-citation-list></tp:nomenclature><tp:treatment-sec sec-type="Material examined"><title>Material examined.</title><p><bold>Azerbaijan. Nakhchivan Autonomous Republic</bold> • Julfa, Daridagh, <named-content xmlns:xlink="http://www.w3.org/1999/xlink" content-type="dwc:verbatimCoordinates" xlink:type="simple">39°03'N, 45°40'E</named-content>, 1100 m, 26.V.2022, 1 ♀, <abbrev xmlns:xlink="http://www.w3.org/1999/xlink" xlink:title="M. Maharramov" xlink:type="simple">MM</abbrev> [<abbrev xmlns:xlink="http://www.w3.org/1999/xlink" content-type="institution" xlink:title="Federal Scientific Center of the East Asia terrestrial biodiversity, Vladivostok, Russia" xlink:type="simple">FSCV</abbrev>].</p></tp:treatment-sec><tp:treatment-sec sec-type="Distribution"><title>Distribution.</title><p>Jordan, Russia (North Caucasus), Turkey, Armenia, *Azerbaijan (Nakhchivan Autonomous Republic).</p></tp:treatment-sec><tp:treatment-sec sec-type="Remarks"><title>Remarks.</title><p>The intraspecific variation of <italic><tp:taxon-name><tp:taxon-name-part taxon-name-part-type="genus" reg="Colletes">C.</tp:taxon-name-part> <tp:taxon-name-part taxon-name-part-type="species" reg="glaber">glaber</tp:taxon-name-part></tp:taxon-name></italic> has been known for some time. The variability of the male S7 and gonostylus is particularly striking, as its shape and hairiness are usually stable and species-specific. It therefore seemed possible that this species, which is predominantly found in the mountains of Turkey, could be a complex of closely related taxa. The first record of <italic><tp:taxon-name><tp:taxon-name-part taxon-name-part-type="genus" reg="Colletes">C.</tp:taxon-name-part> <tp:taxon-name-part taxon-name-part-type="species" reg="glaber">glaber</tp:taxon-name-part></tp:taxon-name></italic> in Azerbaijan was taken as an opportunity to try and clarify the long-standing taxonomic uncertainties around this species and to re-examine the available specimens (in total 65 females and 18 males). Type material was also included in the study and the male Holotype and a female Paratype, both collected at the same locality and date (Turkey: Şereflikoçhisar, 17 May 1970), are photographically documented in detail (Figs <xref ref-type="fig" rid="F2">2</xref>, <xref ref-type="fig" rid="F3">3</xref>, <xref ref-type="fig" rid="F4">4</xref>) as a reference. Data on the records of all examined specimens of <italic><tp:taxon-name><tp:taxon-name-part taxon-name-part-type="genus" reg="Colletes">C.</tp:taxon-name-part> <tp:taxon-name-part taxon-name-part-type="species" reg="glaber">glaber</tp:taxon-name-part></tp:taxon-name></italic>, most of which are unpublished, are listed below and the distribution of the species is summarised in Fig. <xref ref-type="fig" rid="F5">5I</xref>. Information on the type material is also included, since <xref ref-type="bibr" rid="B35">Warncke (1978)</xref> only provided incomplete data. It was found that the holotype of <italic><tp:taxon-name><tp:taxon-name-part taxon-name-part-type="genus" reg="Colletes">C.</tp:taxon-name-part> <tp:taxon-name-part taxon-name-part-type="species" reg="glaber">glaber</tp:taxon-name-part></tp:taxon-name></italic> is a male and not a female, as erroneously stated by Warncke (1978: 352).</p><fig id="F2" position="float" orientation="portrait"><object-id xmlns:xlink="http://www.w3.org/1999/xlink" content-type="doi" xlink:type="simple">10.3897/zookeys.1268.174008.figure2</object-id><object-id xmlns:xlink="http://www.w3.org/1999/xlink" content-type="arpha" xlink:type="simple">2E411ED7-827D-56C8-9EB8-FE490A6187F5</object-id><label>Figure 2.</label><caption><p><italic><tp:taxon-name><tp:taxon-name-part taxon-name-part-type="genus" reg="Colletes">Colletes</tp:taxon-name-part> <tp:taxon-name-part taxon-name-part-type="species" reg="glaber">glaber</tp:taxon-name-part></tp:taxon-name></italic> Warncke, 1978, type specimens from Şereflikoçhisar [<named-content xmlns:xlink="http://www.w3.org/1999/xlink" content-type="dwc:verbatimCoordinates" xlink:type="simple">38.56°N, 33.33°E</named-content>], Turkey. Holotype male (<bold>A–F</bold>) and paratype female (<bold>G–L</bold>). <bold>A</bold>. Habitus, lateral view; <bold>B</bold>. Metasoma, dorsal view; <bold>C</bold>. T1–T2, dorsal view; <bold>D</bold>. Metasoma, ventral view; <bold>E</bold>. Gonostylus, lateral view; <bold>F</bold>. S7, dorsal view; <bold>G</bold>. Habitus, lateral view; <bold>H</bold>. Head, frontal view; <bold>I</bold>. Clypeus, frontal view; <bold>J</bold>. Scutum, dorsal view; <bold>K</bold>. Metasoma, dorsal view; <bold>L</bold>. T1–T2, dorsal view.</p></caption><graphic xmlns:xlink="http://www.w3.org/1999/xlink" xlink:href="zookeys-1268-095_article-174008__-g002.jpg" id="oo_1527547.jpg" position="float" orientation="portrait" xlink:type="simple"><uri content-type="original_file" xlink:type="simple">https://binary.pensoft.net/fig/1527547</uri></graphic></fig></tp:treatment-sec><tp:treatment-sec sec-type="Type material (6 specimens)"><title>Type material (6 specimens).</title><p><bold>HOLOTYPE</bold>: ♂. <bold>Turkey</bold>. • Şereflikoçhisar / Ankara [<named-content xmlns:xlink="http://www.w3.org/1999/xlink" content-type="dwc:verbatimCoordinates" xlink:type="simple">38.56°N, 33.33°E</named-content>], 17.5.1970, Warncke (<abbrev xmlns:xlink="http://www.w3.org/1999/xlink" content-type="institution" xlink:title="Biodiversity Center Linz" xlink:type="simple">OÖLM</abbrev>, Coll. Warncke). <bold>PARATYPES. Turkey</bold>. • Kilis / Gaziantep [<named-content xmlns:xlink="http://www.w3.org/1999/xlink" content-type="dwc:verbatimCoordinates" xlink:type="simple">36.43°N, 37.07°E</named-content>], 13.5.1975, 1 ♀, K. Warncke (<abbrev xmlns:xlink="http://www.w3.org/1999/xlink" content-type="institution" xlink:title="Biodiversity Center Linz" xlink:type="simple">OÖLM</abbrev>, Coll. Warncke); •  Sille / Konya [<named-content xmlns:xlink="http://www.w3.org/1999/xlink" content-type="dwc:verbatimCoordinates" xlink:type="simple">37.55°N, 32.25°E</named-content>], 9.-17.6.1975, 1 ♀, J. Heinrich (<abbrev xmlns:xlink="http://www.w3.org/1999/xlink" content-type="institution" xlink:title="Biodiversity Center Linz" xlink:type="simple">OÖLM</abbrev>, Coll. Warncke); •  same data as for the Holotype, 1 ♀ (<abbrev xmlns:xlink="http://www.w3.org/1999/xlink" content-type="institution" xlink:title="Biodiversity Center Linz" xlink:type="simple">OÖLM</abbrev>, Coll. Warncke); •  Tanyeri / Erzincan [<named-content xmlns:xlink="http://www.w3.org/1999/xlink" content-type="dwc:verbatimCoordinates" xlink:type="simple">39.36°N, 39.51°E</named-content>], 13.6.1973, 1 ♀, Kl. Warncke (<abbrev xmlns:xlink="http://www.w3.org/1999/xlink" content-type="institution" xlink:title="Biodiversity Center Linz" xlink:type="simple">OÖLM</abbrev>, Coll. Warncke); •  Horasan / Arastal [<named-content xmlns:xlink="http://www.w3.org/1999/xlink" content-type="dwc:verbatimCoordinates" xlink:type="simple">40.02°N, 42.09°E</named-content>], 14.6.1973, 1 ♀, Kl. Warncke (<abbrev xmlns:xlink="http://www.w3.org/1999/xlink" content-type="institution" xlink:title="Biodiversity Center Linz" xlink:type="simple">OÖLM</abbrev>, Coll. Warncke).</p></tp:treatment-sec><tp:treatment-sec sec-type="Additional material examined (76 specimens)"><title>Additional material examined (76 specimens).</title><p><bold>Jordan</bold>. • 80 km NE Aqaba (Straße nach Amman) [<named-content xmlns:xlink="http://www.w3.org/1999/xlink" content-type="dwc:verbatimCoordinates" xlink:type="simple">29.50°N, 35.20°E</named-content>], 13.IV.1989, 2 ♂, J. Gusenleitner (<abbrev xmlns:xlink="http://www.w3.org/1999/xlink" content-type="institution" xlink:title="Biodiversity Center Linz" xlink:type="simple">OÖLM</abbrev>); •  same data as for preceding, 15.IV.1989, 3 ♀, (<abbrev xmlns:xlink="http://www.w3.org/1999/xlink" content-type="institution" xlink:title="Biodiversity Center Linz" xlink:type="simple">OÖLM</abbrev>). <bold>Turkey</bold>. • 30 km N of Silifke, Uzuncabure [<named-content xmlns:xlink="http://www.w3.org/1999/xlink" content-type="dwc:verbatimCoordinates" xlink:type="simple">36.34°N, 33.54°E</named-content>], 28.V.1996, 14 ♀, 2 ♂, M. Halada (<abbrev xmlns:xlink="http://www.w3.org/1999/xlink" content-type="institution" xlink:title="Biodiversity Center Linz" xlink:type="simple">OÖLM</abbrev>, <abbrev xmlns:xlink="http://www.w3.org/1999/xlink" xlink:title="research collection of Michael Kuhlmann, Zoological Museum of Kiel University, Germany" xlink:type="simple">RCMK</abbrev>); •  40 km E of Mut, Cornelek [<named-content xmlns:xlink="http://www.w3.org/1999/xlink" content-type="dwc:verbatimCoordinates" xlink:type="simple">36.42°N, 33.41°E</named-content>], 29.V.1996, 4 ♀, M. Halada (<abbrev xmlns:xlink="http://www.w3.org/1999/xlink" content-type="institution" xlink:title="Biodiversity Center Linz" xlink:type="simple">OÖLM</abbrev>, <abbrev xmlns:xlink="http://www.w3.org/1999/xlink" xlink:title="research collection of Michael Kuhlmann, Zoological Museum of Kiel University, Germany" xlink:type="simple">RCMK</abbrev>); •  Antalya, ca. 6 km E of Saklikent [<named-content xmlns:xlink="http://www.w3.org/1999/xlink" content-type="dwc:verbatimCoordinates" xlink:type="simple">36.50°N, 30.24°E</named-content>], 1.VI.2009, 1 ♀, 1 ♂, J.S. Ascher, J.G. Rozen, H. Özbek (<named-content xmlns:xlink="http://www.w3.org/1999/xlink" content-type="dwc:institutional_code" xlink:title="American Museum of Natural History" xlink:href="https://scientific-collections.gbif.org/institution/dc02e848-9e1f-4dd0-8078-2eb60620d39b" xlink:type="simple"><abbrev content-type="institution" xlink:title="American Museum of Natural History, New York, USA" xlink:type="simple">AMNH</abbrev></named-content>); •  Burdur, around Dirimli, <named-content xmlns:xlink="http://www.w3.org/1999/xlink" content-type="dwc:verbatimCoordinates" xlink:type="simple">36°55'56"N, 29°38'39"E</named-content>, 1350 m, 6.VI.2006, 1 ♀, E. Scheuchl (<abbrev xmlns:xlink="http://www.w3.org/1999/xlink" xlink:title="research collection of Michael Kuhlmann, Zoological Museum of Kiel University, Germany" xlink:type="simple">RCMK</abbrev>); •  Kuyucak, Adiyaman [<named-content xmlns:xlink="http://www.w3.org/1999/xlink" content-type="dwc:verbatimCoordinates" xlink:type="simple">37.51°N, 38.20°E</named-content>], 8.VI.1998, 2 ♀, M. Halada (<abbrev xmlns:xlink="http://www.w3.org/1999/xlink" content-type="institution" xlink:title="Biodiversity Center Linz" xlink:type="simple">OÖLM</abbrev>); •  Sille bei Konya [<named-content xmlns:xlink="http://www.w3.org/1999/xlink" content-type="dwc:verbatimCoordinates" xlink:type="simple">37.55°N, 32.25°E</named-content>], 10.VI.1966, 1 ♀, H.H.F. Hamann (<abbrev xmlns:xlink="http://www.w3.org/1999/xlink" content-type="institution" xlink:title="Biodiversity Center Linz" xlink:type="simple">OÖLM</abbrev>); •  Ihara valley [<named-content xmlns:xlink="http://www.w3.org/1999/xlink" content-type="dwc:verbatimCoordinates" xlink:type="simple">38.15°N, 36.18°E</named-content>], 13.VI.2008, 1 ♀, M. Kafka (<abbrev xmlns:xlink="http://www.w3.org/1999/xlink" content-type="institution" xlink:title="Biodiversity Center Linz" xlink:type="simple">OÖLM</abbrev>); •  Güzelsu env., 40 km south-east of Van [<named-content xmlns:xlink="http://www.w3.org/1999/xlink" content-type="dwc:verbatimCoordinates" xlink:type="simple">43.33°N, 38.19°E</named-content>], 2000 m, 7.VI.2001, 10 ♀, 4 ♂, K. Denes sen. (<abbrev xmlns:xlink="http://www.w3.org/1999/xlink" content-type="institution" xlink:title="Biodiversity Center Linz" xlink:type="simple">OÖLM</abbrev>, <abbrev xmlns:xlink="http://www.w3.org/1999/xlink" xlink:title="research collection of Michael Kuhlmann, Zoological Museum of Kiel University, Germany" xlink:type="simple">RCMK</abbrev>); •  Topuzdagi Gecidi, <named-content xmlns:xlink="http://www.w3.org/1999/xlink" content-type="dwc:verbatimCoordinates" xlink:type="simple">38°31.63'N, 35°07.01'E</named-content>, 1500 m, 18.VI.2000, 1 ♀, M. &amp; O. Niehuis (<abbrev xmlns:xlink="http://www.w3.org/1999/xlink" xlink:title="research collection of Michael Kuhlmann, Zoological Museum of Kiel University, Germany" xlink:type="simple">RCMK</abbrev>); •  Ürgüp [<named-content xmlns:xlink="http://www.w3.org/1999/xlink" content-type="dwc:verbatimCoordinates" xlink:type="simple">38.37°N, 34.54°E</named-content>], 17-19.VI.1976, 1 ♀, Jos. Heinrich (<abbrev xmlns:xlink="http://www.w3.org/1999/xlink" content-type="institution" xlink:title="Biodiversity Center Linz" xlink:type="simple">OÖLM</abbrev>); •  Afyon, Koroglu mountain pass, <named-content xmlns:xlink="http://www.w3.org/1999/xlink" content-type="dwc:verbatimCoordinates" xlink:type="simple">38°55'20"N, 30°53'40"E</named-content>, 1295 m, 21.VI.2006, 2 ♀, E. Scheuchl (<abbrev xmlns:xlink="http://www.w3.org/1999/xlink" xlink:title="personal collection of Erwin Scheuchl, Ergolding, Germany" xlink:type="simple">PCES</abbrev>); •  40 km E of Muradiye [<named-content xmlns:xlink="http://www.w3.org/1999/xlink" content-type="dwc:verbatimCoordinates" xlink:type="simple">39.00°N, 44.10°E</named-content>], 2200 m, 5.VII.2000, 2 ♀, M. Halada (<abbrev xmlns:xlink="http://www.w3.org/1999/xlink" xlink:title="research collection of Michael Kuhlmann, Zoological Museum of Kiel University, Germany" xlink:type="simple">RCMK</abbrev>); •  40 km NE of Muradiye [<named-content xmlns:xlink="http://www.w3.org/1999/xlink" content-type="dwc:verbatimCoordinates" xlink:type="simple">39.10°N, 44.01°E</named-content>], 2200 m, 5.VII.2000, 3 ♀, M. Halada (<abbrev xmlns:xlink="http://www.w3.org/1999/xlink" content-type="institution" xlink:title="Biodiversity Center Linz" xlink:type="simple">OÖLM</abbrev>); •  Erzurum, 15 km SW, Tekederesi env. [<named-content xmlns:xlink="http://www.w3.org/1999/xlink" content-type="dwc:verbatimCoordinates" xlink:type="simple">39.48°N, 41.10°E</named-content>], 2300 m, 2.VII.2001, 1 ♀, M. Fikacek, J. Hajek &amp; J. Straka (<abbrev xmlns:xlink="http://www.w3.org/1999/xlink" xlink:title="research collection of Michael Kuhlmann, Zoological Museum of Kiel University, Germany" xlink:type="simple">RCMK</abbrev>); •  Erzurum Prov., S side of Palandöken Mtn. [<named-content xmlns:xlink="http://www.w3.org/1999/xlink" content-type="dwc:verbatimCoordinates" xlink:type="simple">39.51°N, 41.17°E</named-content>], 5.VII.2007, 1 ♀, J.S. Ascher, J.G. Rozen, H. Özbek (<named-content xmlns:xlink="http://www.w3.org/1999/xlink" content-type="dwc:institutional_code" xlink:title="American Museum of Natural History" xlink:href="https://scientific-collections.gbif.org/institution/dc02e848-9e1f-4dd0-8078-2eb60620d39b" xlink:type="simple"><abbrev content-type="institution" xlink:title="American Museum of Natural History, New York, USA" xlink:type="simple">AMNH</abbrev></named-content>); •  Horasan, 18 km E of Delibaba [<named-content xmlns:xlink="http://www.w3.org/1999/xlink" content-type="dwc:verbatimCoordinates" xlink:type="simple">40.02°N, 42.09°E</named-content>], 25.VI.1993, 1 ♀, 4 ♂, Jirousek (<abbrev xmlns:xlink="http://www.w3.org/1999/xlink" xlink:title="personal collection of Maximilian Schwarz, Ansfelden, Austria" xlink:type="simple">PCMS</abbrev>, <abbrev xmlns:xlink="http://www.w3.org/1999/xlink" xlink:title="research collection of Michael Kuhlmann, Zoological Museum of Kiel University, Germany" xlink:type="simple">RCMK</abbrev>); •  20 km E of Karakurt, Arastal [<named-content xmlns:xlink="http://www.w3.org/1999/xlink" content-type="dwc:verbatimCoordinates" xlink:type="simple">40.06°N, 42.46°E</named-content>], 12.VI.1977, 3 ♀, K. Warncke (<abbrev xmlns:xlink="http://www.w3.org/1999/xlink" content-type="institution" xlink:title="Biodiversity Center Linz" xlink:type="simple">OÖLM</abbrev>); •  50 km S of Kara, Pasli [<named-content xmlns:xlink="http://www.w3.org/1999/xlink" content-type="dwc:verbatimCoordinates" xlink:type="simple">40.17°N, 42.56°E</named-content>], 1.VII.1997, 1 ♀, M. Halada (<abbrev xmlns:xlink="http://www.w3.org/1999/xlink" content-type="institution" xlink:title="Biodiversity Center Linz" xlink:type="simple">OÖLM</abbrev>); •  Giresun, 8-15 km NE of Sebin Karahisar [<named-content xmlns:xlink="http://www.w3.org/1999/xlink" content-type="dwc:verbatimCoordinates" xlink:type="simple">40.19°N, 38.30°E</named-content>], 1100 m, 6.VI.1988, 1 ♀, H.v. Oorschot &amp; H. Wiering (<abbrev xmlns:xlink="http://www.w3.org/1999/xlink" content-type="institution" xlink:title="Naturalis Biodiversity Center, Leiden, Netherlands" xlink:type="simple">NBCL</abbrev>); •  Erzurum, Pazaryolu [<named-content xmlns:xlink="http://www.w3.org/1999/xlink" content-type="dwc:verbatimCoordinates" xlink:type="simple">40.25°N, 40.46°E</named-content>], 27.VI.2008, 1 ♀, J.G. Rozen, H. Özbek (<named-content xmlns:xlink="http://www.w3.org/1999/xlink" content-type="dwc:institutional_code" xlink:title="American Museum of Natural History" xlink:href="https://scientific-collections.gbif.org/institution/dc02e848-9e1f-4dd0-8078-2eb60620d39b" xlink:type="simple"><abbrev content-type="institution" xlink:title="American Museum of Natural History, New York, USA" xlink:type="simple">AMNH</abbrev></named-content>); •  Gümüshane, 28-42 km N of Terssundagi Gecidi [<named-content xmlns:xlink="http://www.w3.org/1999/xlink" content-type="dwc:verbatimCoordinates" xlink:type="simple">40.29°N, 39.21°E</named-content>], 1300 m, 20.VI.1988, 2 ♀, H.v. Oorschot &amp; H. Wiering (<abbrev xmlns:xlink="http://www.w3.org/1999/xlink" content-type="institution" xlink:title="Naturalis Biodiversity Center, Leiden, Netherlands" xlink:type="simple">NBCL</abbrev>, <abbrev xmlns:xlink="http://www.w3.org/1999/xlink" xlink:title="research collection of Michael Kuhlmann, Zoological Museum of Kiel University, Germany" xlink:type="simple">RCMK</abbrev>); •  Cankin, between Sacakbeli pass, <named-content xmlns:xlink="http://www.w3.org/1999/xlink" content-type="dwc:verbatimCoordinates" xlink:type="simple">40°41'53"N, 33°00'46"E</named-content>, 1473 m, 18.VI.2006, 1 ♀, 1 ♂, E. Scheuchl (<abbrev xmlns:xlink="http://www.w3.org/1999/xlink" xlink:title="research collection of Michael Kuhlmann, Zoological Museum of Kiel University, Germany" xlink:type="simple">RCMK</abbrev>). <bold>Azerbaijan</bold>. • Data see above. <bold>Armenia</bold>. • Vedi – Chozrov [<named-content xmlns:xlink="http://www.w3.org/1999/xlink" content-type="dwc:verbatimCoordinates" xlink:type="simple">40.00°N, 44.50°E</named-content>], 4.VI.2003, 1 ♀, Mucka (<abbrev xmlns:xlink="http://www.w3.org/1999/xlink" xlink:title="research collection of Michael Kuhlmann, Zoological Museum of Kiel University, Germany" xlink:type="simple">RCMK</abbrev>). <bold>Russia</bold>. • Tekipirkent, <named-content xmlns:xlink="http://www.w3.org/1999/xlink" content-type="dwc:verbatimCoordinates" xlink:type="simple">41°20'18"N, 47°52'32"E</named-content>, 29.VI.2023, 1 ♀, 2 ♂, M. Proshchalykin, A. Fateryga (<abbrev xmlns:xlink="http://www.w3.org/1999/xlink" content-type="institution" xlink:title="Federal Scientific Center of the East Asia terrestrial biodiversity, Vladivostok, Russia" xlink:type="simple">FSCV</abbrev>, <abbrev xmlns:xlink="http://www.w3.org/1999/xlink" xlink:title="research collection of Michael Kuhlmann, Zoological Museum of Kiel University, Germany" xlink:type="simple">RCMK</abbrev>).</p><p>Examination of the specimens above revealed that significant variation exists in the coloration and extent of body hair, punctation of metasomal terga, shape of the male S7 and gonostylus. For both sexes, there is a clear trend toward longer and darker body hair from south to north (Fig. <xref ref-type="fig" rid="F3">3A, C, E, G, I, K</xref>). In the north, even blackish hairs are admixed on the vertex and on the dorsal side of the mesosoma (Fig. <xref ref-type="fig" rid="F3">3A, C</xref>), which are absent in specimens collected further south (Fig. <xref ref-type="fig" rid="F3">3E, G, I, K</xref>). Apical tergal hair bands are distinctly more extensive and denser in the south (Fig. <xref ref-type="fig" rid="F3">3B, D, F, H, J, L</xref>), which is particularly apparent in females from Jordan (Fig. <xref ref-type="fig" rid="F3">3J</xref>). The variation observed in the punctation of the terga (Figs <xref ref-type="fig" rid="F2">2C</xref>, <xref ref-type="fig" rid="F2">2L</xref>, <xref ref-type="fig" rid="F3">3B</xref>, <xref ref-type="fig" rid="F3">3D</xref>, <xref ref-type="fig" rid="F3">3F</xref>, <xref ref-type="fig" rid="F3">3H</xref>, <xref ref-type="fig" rid="F3">3J</xref>, <xref ref-type="fig" rid="F3">3L</xref>) and the shape of S7 (Figs <xref ref-type="fig" rid="F2">2F</xref>, <xref ref-type="fig" rid="F4">4B</xref>, <xref ref-type="fig" rid="F4">4D</xref>, <xref ref-type="fig" rid="F4">4F</xref>) and the gonostylus (Figs <xref ref-type="fig" rid="F2">2E</xref>, <xref ref-type="fig" rid="F4">4A</xref>, <xref ref-type="fig" rid="F4">4C</xref>, <xref ref-type="fig" rid="F4">4E</xref>) does not seem to follow any general geographical pattern, but rather seems to be specific for a region. It appears that the morphological variability of <italic><tp:taxon-name><tp:taxon-name-part taxon-name-part-type="genus" reg="Colletes">C.</tp:taxon-name-part> <tp:taxon-name-part taxon-name-part-type="species" reg="glaber">glaber</tp:taxon-name-part></tp:taxon-name></italic>, that also exists within populations, is a continuum in which the different character states transition into one another in a geographical mosaic. Thus, it is currently not possible to morphologically delineate additional taxa based on the available material. However, genetic analyses, which were not feasible within the scope of this study, and further specimens may require a reassessment of the situation in the future.</p><fig id="F3" position="float" orientation="portrait"><object-id xmlns:xlink="http://www.w3.org/1999/xlink" content-type="doi" xlink:type="simple">10.3897/zookeys.1268.174008.figure3</object-id><object-id xmlns:xlink="http://www.w3.org/1999/xlink" content-type="arpha" xlink:type="simple">E0B3B0A0-D6AE-557B-9809-14D32881B56E</object-id><label>Figure 3.</label><caption><p><italic><tp:taxon-name><tp:taxon-name-part taxon-name-part-type="genus" reg="Colletes">Colletes</tp:taxon-name-part> <tp:taxon-name-part taxon-name-part-type="species" reg="glaber">glaber</tp:taxon-name-part></tp:taxon-name></italic> Warncke, 1978, intraspecific (geographical) variation of pilosity and integument. Specimens from Russia (Dagestan, Tekipirkent, <named-content xmlns:xlink="http://www.w3.org/1999/xlink" content-type="dwc:verbatimCoordinates" xlink:type="simple">41°20'N, 47°52'E</named-content>) (<bold>A–D</bold>), from Turkey (Güzelsu: <named-content xmlns:xlink="http://www.w3.org/1999/xlink" content-type="dwc:verbatimCoordinates" xlink:type="simple">38°19'N, 43°33'E</named-content>) (<bold>E–H</bold>) and from Jordan (80 km NE of Aqaba, <named-content xmlns:xlink="http://www.w3.org/1999/xlink" content-type="dwc:verbatimCoordinates" xlink:type="simple">29°50'N, 35°20'E</named-content>) (<bold>I–L</bold>). <bold>A, E, I</bold>. Female habitus, lateral view; <bold>B, F, J</bold>. Female T1–T2, dorsal view; <bold>C, G, K</bold>. Male habitus, lateral view; <bold>D, H, L</bold>. Male T1–T2, dorsal view.</p></caption><graphic xmlns:xlink="http://www.w3.org/1999/xlink" xlink:href="zookeys-1268-095_article-174008__-g003.jpg" id="oo_1527548.jpg" position="float" orientation="portrait" xlink:type="simple"><uri content-type="original_file" xlink:type="simple">https://binary.pensoft.net/fig/1527548</uri></graphic></fig><fig id="F4" position="float" orientation="portrait"><object-id xmlns:xlink="http://www.w3.org/1999/xlink" content-type="doi" xlink:type="simple">10.3897/zookeys.1268.174008.figure4</object-id><object-id xmlns:xlink="http://www.w3.org/1999/xlink" content-type="arpha" xlink:type="simple">854F278A-9EF6-52BA-8D52-1937C72027C4</object-id><label>Figure 4.</label><caption><p>Males of <italic><tp:taxon-name><tp:taxon-name-part taxon-name-part-type="genus" reg="Colletes">Colletes</tp:taxon-name-part> <tp:taxon-name-part taxon-name-part-type="species" reg="glaber">glaber</tp:taxon-name-part></tp:taxon-name></italic> Warncke, 1978, intraspecific (geographical) variation of pilosity and integument. Specimens from Russia (Dagestan, Tekipirkent, <named-content xmlns:xlink="http://www.w3.org/1999/xlink" content-type="dwc:verbatimCoordinates" xlink:type="simple">41°20'N, 47°52'E</named-content>) (<bold>A, B</bold>), from Turkey (Güzelsu: <named-content xmlns:xlink="http://www.w3.org/1999/xlink" content-type="dwc:verbatimCoordinates" xlink:type="simple">38°19'N, 43°33'E</named-content>) (<bold>C, D</bold>) and from Jordan (80 km NE of Aqaba, <named-content xmlns:xlink="http://www.w3.org/1999/xlink" content-type="dwc:verbatimCoordinates" xlink:type="simple">29°50'N, 35°20'E</named-content>) (<bold>E, F</bold>). <bold>A, C, E</bold>. Gonostylus, lateral view; <bold>B, D, F</bold>. S7, dorsal view.</p></caption><graphic xmlns:xlink="http://www.w3.org/1999/xlink" xlink:href="zookeys-1268-095_article-174008__-g004.jpg" id="oo_1527549.jpg" position="float" orientation="portrait" xlink:type="simple"><uri content-type="original_file" xlink:type="simple">https://binary.pensoft.net/fig/1527549</uri></graphic></fig><p>The only exception is a single male from the high mountains in southeastern Turkey, at the eastern edge of the distribution of <italic><tp:taxon-name><tp:taxon-name-part taxon-name-part-type="genus" reg="Colletes">C.</tp:taxon-name-part> <tp:taxon-name-part taxon-name-part-type="species" reg="glaber">glaber</tp:taxon-name-part></tp:taxon-name></italic>, that is clearly outside the variation range of this species. The specimen was also collected in higher altitude (&gt; 2500 m) than <italic><tp:taxon-name><tp:taxon-name-part taxon-name-part-type="genus" reg="Colletes">C.</tp:taxon-name-part> <tp:taxon-name-part taxon-name-part-type="species" reg="glaber">glaber</tp:taxon-name-part></tp:taxon-name></italic> specimens and is described below as a new species.</p><fig id="F5" position="float" orientation="portrait"><object-id xmlns:xlink="http://www.w3.org/1999/xlink" content-type="doi" xlink:type="simple">10.3897/zookeys.1268.174008.figure5</object-id><object-id xmlns:xlink="http://www.w3.org/1999/xlink" content-type="arpha" xlink:type="simple">10B461D3-1949-5290-8CF5-1CF87D4F8FF2</object-id><label>Figure 5.</label><caption><p><italic><tp:taxon-name><tp:taxon-name-part taxon-name-part-type="genus" reg="Colletes">Colletes</tp:taxon-name-part> <tp:taxon-name-part taxon-name-part-type="species" reg="quadratus">quadratus</tp:taxon-name-part></tp:taxon-name></italic> sp. nov., male, holotype. <bold>A</bold>. Habitus, lateral view; <bold>B</bold>. Head, frontal view; <bold>C</bold>. Metasoma, dorsal view; <bold>D</bold>. T1–T2, dorsal view; <bold>E</bold>. Metasoma, ventral view; <bold>F</bold>. S6, ventral view; <bold>G</bold>. Gonostylus, lateral view; <bold>H</bold>. S7, dorsal view; <bold>I</bold>. Distribution records of <italic><tp:taxon-name><tp:taxon-name-part taxon-name-part-type="genus" reg="Colletes">Colletes</tp:taxon-name-part> <tp:taxon-name-part taxon-name-part-type="species" reg="glaber">glaber</tp:taxon-name-part></tp:taxon-name></italic> Warncke, 1978 (open circle) and <italic><tp:taxon-name><tp:taxon-name-part taxon-name-part-type="genus" reg="Colletes">C.</tp:taxon-name-part> <tp:taxon-name-part taxon-name-part-type="species" reg="quadratus">quadratus</tp:taxon-name-part></tp:taxon-name></italic> sp. nov. (red star).</p></caption><graphic xmlns:xlink="http://www.w3.org/1999/xlink" xlink:href="zookeys-1268-095_article-174008__-g005.jpg" id="oo_1527550.jpg" position="float" orientation="portrait" xlink:type="simple"><uri content-type="original_file" xlink:type="simple">https://binary.pensoft.net/fig/1527550</uri></graphic></fig></tp:treatment-sec><ref-list><ref id="B35"><mixed-citation xmlns:xlink="http://www.w3.org/1999/xlink" xlink:type="simple">Warncke K (1978) Über die westpaläarktischen Arten der Bienengattung <italic><tp:taxon-name><tp:taxon-name-part taxon-name-part-type="genus">Colletes</tp:taxon-name-part></tp:taxon-name></italic> Latr. (<tp:taxon-name><tp:taxon-name-part taxon-name-part-type="order">Hymenoptera</tp:taxon-name-part></tp:taxon-name>, <tp:taxon-name><tp:taxon-name-part taxon-name-part-type="superfamily">Apoidea</tp:taxon-name-part></tp:taxon-name>). Polskie Pismo Entomologiczne 48: 329–370.</mixed-citation></ref></ref-list></tp:taxon-treatment>
