# Supplementary material for: New and little-known bees of the genus Colletes Latreille, 1802 (Hymenoptera, Colletidae) from the Nakhchivan Autonomous Republic of Azerbaijan, with descriptions of two new species
Source: Zookeys. 2026 Feb 4;1268:95–112. doi: 10.3897/zookeys.1268.174008 (PMC12895187; doi:10.3897/zookeys.1268.174008)
Supplement: XML Treatment for Colletes quadratus [file zookeys.1268.174008-treatment10.xml]

<!DOCTYPE tp:taxon-treatment
  PUBLIC "-//TaxonX//DTD Taxonomic Treatment Publishing DTD v0 20100105//EN" "tax-treatment-NSO.dtd">
<tp:taxon-treatment xmlns:tp="http://www.plazi.org/taxpub"><tp:treatment-meta><kwd-group><label>Taxon classification</label><kwd>
              <named-content content-type="kingdom">Animalia</named-content>
            </kwd><kwd>
              <named-content content-type="order">Hymenoptera</named-content>
            </kwd><kwd>
              <named-content content-type="family">Colletidae</named-content>
            </kwd></kwd-group><mixed-citation publication-type="journal"><person-group><name><surname>Kuhlmann</surname><given-names>Michael</given-names></name><name><surname>Proshchalykin</surname><given-names>Maxim Yu.</given-names></name><name><surname>Maharramov</surname><given-names>Mahir M.</given-names></name></person-group><article-title>New and little-known bees of the genus <italic><tp:taxon-name><tp:taxon-name-part taxon-name-part-type="genus" reg="Colletes">Colletes</tp:taxon-name-part></tp:taxon-name></italic> Latreille, 1802 (<tp:taxon-name><tp:taxon-name-part taxon-name-part-type="order" reg="Hymenoptera">Hymenoptera</tp:taxon-name-part></tp:taxon-name>, <tp:taxon-name><tp:taxon-name-part taxon-name-part-type="family" reg="Colletidae">Colletidae</tp:taxon-name-part></tp:taxon-name>) from the Nakhchivan Autonomous Republic of Azerbaijan, with descriptions of two new species</article-title><source>Zookeys</source><day>04</day><month>02</month><year>2026</year><volume>1268</volume><fpage>95</fpage><lpage>112</lpage><pub-id pub-id-type="doi">10.3897/zookeys.1268.174008</pub-id></mixed-citation></tp:treatment-meta><tp:nomenclature><tp:taxon-name><object-id xmlns:xlink="http://www.w3.org/1999/xlink" content-type="arpha" xlink:type="simple">A7B00AB8-4ABE-5308-BAD3-F0DCC51D4656</object-id>
                		<tp:taxon-name-part taxon-name-part-type="genus" reg="Colletes">Colletes</tp:taxon-name-part> <tp:taxon-name-part taxon-name-part-type="species" reg="quadratus">quadratus</tp:taxon-name-part>
                	
                		<object-id xmlns:xlink="http://www.w3.org/1999/xlink" content-type="zoobank" xlink:type="simple">https://zoobank.org/D02474FB-38D5-4B91-AE67-C9196C658890</object-id>
                	</tp:taxon-name><tp:taxon-authority>Kuhlmann</tp:taxon-authority><tp:taxon-status xmlns:xlink="http://www.w3.org/1999/xlink" xlink:type="simple">sp. nov.</tp:taxon-status><xref ref-type="fig" rid="F5">Fig. 5A–H</xref></tp:nomenclature><tp:treatment-sec sec-type="Type material (1 specimen)"><title>Type material (1 specimen).</title><p><bold><italic>Holotype</italic></bold>: ♂. <bold>Turkey</bold>. • “Türkei, Hoşop/Başkale, Güzeldere-Paß E [<named-content xmlns:xlink="http://www.w3.org/1999/xlink" content-type="dwc:verbatimCoordinates" xlink:type="simple">38.10°N, 43.56°E</named-content>], 2500–2600 m, 9.7.1984, leg. A.W Ebmer” (<abbrev xmlns:xlink="http://www.w3.org/1999/xlink" xlink:title="research collection of Michael Kuhlmann, Zoological Museum of Kiel University, Germany" xlink:type="simple">RCMK</abbrev>).</p></tp:treatment-sec><tp:treatment-sec sec-type="Diagnosis"><title>Diagnosis.</title><p>The new species is closely related to <italic><tp:taxon-name><tp:taxon-name-part taxon-name-part-type="genus" reg="Colletes">C.</tp:taxon-name-part> <tp:taxon-name-part taxon-name-part-type="species" reg="glaber">glaber</tp:taxon-name-part></tp:taxon-name></italic> in the <italic><tp:taxon-name><tp:taxon-name-part taxon-name-part-type="genus" reg="Colletes">C.</tp:taxon-name-part> <tp:taxon-name-part taxon-name-part-type="species" reg="fodiens">fodiens</tp:taxon-name-part></tp:taxon-name></italic> species group that is characterised in the male sex by the following character combination (<xref ref-type="bibr" rid="B19">Noskiewicz 1936</xref>): malar area short, hind basitarsus at least slightly broadened, discs of metasomal terga with long erect hairs, apical hair fringes of metasomal sterna thin and medially interrupted, S6 laterally with small tooth or bulge, covered with a hair brush or hair patch that is usually pointing backwards. The males of both species differ in the following characters: Scutum and metasomal terga strongly convex (<italic><tp:taxon-name><tp:taxon-name-part taxon-name-part-type="genus" reg="Colletes">C.</tp:taxon-name-part> <tp:taxon-name-part taxon-name-part-type="species" reg="glaber">glaber</tp:taxon-name-part></tp:taxon-name></italic>: scutum and metasomal terga less convex, more flattish), punctation on discs of metasomal terga fine and dense (i &lt; 0.5d) (Fig. <xref ref-type="fig" rid="F5">5C, D</xref>) (<italic><tp:taxon-name><tp:taxon-name-part taxon-name-part-type="genus" reg="Colletes">C.</tp:taxon-name-part> <tp:taxon-name-part taxon-name-part-type="species" reg="glaber">glaber</tp:taxon-name-part></tp:taxon-name></italic>: punctation coarser and sparser (i = 0.5–1d); Figs <xref ref-type="fig" rid="F2">2B</xref>, <xref ref-type="fig" rid="F2">2C</xref>, <xref ref-type="fig" rid="F3">3D</xref>, <xref ref-type="fig" rid="F3">3H</xref>, <xref ref-type="fig" rid="F3">3L</xref>), marginal zone of terga completely finely and shallowly punctate and / or shagreened, matt (Fig. <xref ref-type="fig" rid="F5">5C, D</xref>) (<italic><tp:taxon-name><tp:taxon-name-part taxon-name-part-type="genus" reg="Colletes">C.</tp:taxon-name-part> <tp:taxon-name-part taxon-name-part-type="species" reg="glaber">glaber</tp:taxon-name-part></tp:taxon-name></italic>: at least on T2 and following terga a narrow apical margin of the marginal zone impunctate, polished and shiny; Figs <xref ref-type="fig" rid="F2">2B</xref>, <xref ref-type="fig" rid="F2">2C</xref>, <xref ref-type="fig" rid="F3">3D</xref>, <xref ref-type="fig" rid="F3">3H</xref>, <xref ref-type="fig" rid="F3">3L</xref>), S7 approx. as long as broad (Fig. <xref ref-type="fig" rid="F5">5H</xref>) (<italic><tp:taxon-name><tp:taxon-name-part taxon-name-part-type="genus" reg="Colletes">C.</tp:taxon-name-part> <tp:taxon-name-part taxon-name-part-type="species" reg="glaber">glaber</tp:taxon-name-part></tp:taxon-name></italic>: S7 always distinctly longer than broad; Figs <xref ref-type="fig" rid="F2">2F</xref>, <xref ref-type="fig" rid="F4">4B</xref>, <xref ref-type="fig" rid="F4">4D</xref>, <xref ref-type="fig" rid="F4">4F</xref>), gonostylus slightly shorter than its basal width (Fig. <xref ref-type="fig" rid="F5">5G</xref>) (<italic><tp:taxon-name><tp:taxon-name-part taxon-name-part-type="genus" reg="Colletes">C.</tp:taxon-name-part> <tp:taxon-name-part taxon-name-part-type="species" reg="glaber">glaber</tp:taxon-name-part></tp:taxon-name></italic>: gonostylus always shorter than its basal width; Figs <xref ref-type="fig" rid="F2">2E</xref>, <xref ref-type="fig" rid="F4">4A</xref>, <xref ref-type="fig" rid="F4">4C</xref>, <xref ref-type="fig" rid="F4">4E</xref>).</p></tp:treatment-sec><tp:treatment-sec sec-type="Description"><title>Description.</title><p><bold>Female</bold>. Unknown.</p><p><bold>Male</bold>. Body length = 7.0 mm (Habitus Fig. <xref ref-type="fig" rid="F5">5A</xref>). <bold><italic>Head</italic></bold>. Head distinctly wider than long (width to length ratio: 1.4: 1) (Fig. <xref ref-type="fig" rid="F5">5B</xref>). Integument black except tip of mandible partly dark reddish-brown. Face densely covered with long, greyish-white, erect hairs (Fig. <xref ref-type="fig" rid="F5">5B</xref>). Malar area medially ~ 1/2 as long as width of mandible base, finely striate. Antenna dorsally dark blackish-brown to black, ventrally slightly lighter; F1 as long as wide (length to width ratio: 1: 1). <bold><italic>Mesosoma</italic></bold>. Integument black. Dorsolateral angle of pronotum rectangular and rounded. Mesoscutal disc moderately densely punctate (i = 1–2d), interspace smooth and shiny. Scutellum with a slightly denser punctation than mesoscutal disc. Mesoscutum, scutellum, metanotum, mesepisternum and propodeum covered with long, greyish-white, erect hair (Fig. <xref ref-type="fig" rid="F5">5A</xref>). <bold><italic>Wings</italic></bold>. Transparent, membrane very light brown; wing venation dark brown. <bold><italic>Legs</italic></bold>. Integument dark brown to black; last tarsal segments dark reddish-brown. Hind basitarsus apically slightly broadener, ~ 4× as long as apically wide. Vestiture greyish-white. <bold><italic>Metasoma</italic></bold>. Integument black; depressed apical tergal margins partly dark reddish-brown translucent (Fig. <xref ref-type="fig" rid="F5">5C, D</xref>). T1–T6 sparsely covered with erect long but successively shorter and darker (from greyish-white to brown) hairs; apical tergal hair bands sparse and narrow (Fig. <xref ref-type="fig" rid="F5">5C, D</xref>). Terga densely and relatively finely punctate (i ≤ 0.5d), interspace smooth and shiny (Fig. <xref ref-type="fig" rid="F5">5C, D</xref>); depressed marginal zones of terga completely finely and shallowly punctate and / or shagreened, matt (Fig. <xref ref-type="fig" rid="F5">5C, D</xref>). Structure and pilosity of sterna as in Fig. <xref ref-type="fig" rid="F5">5E, F</xref>. <bold>Terminalia</bold>. Genitalia and S7 as illustrated (Fig. <xref ref-type="fig" rid="F5">5G, H</xref>).</p></tp:treatment-sec><tp:treatment-sec sec-type="Etymology"><title>Etymology.</title><p>The species name refers to the almost square shape of S7 (Fig. <xref ref-type="fig" rid="F5">5H</xref>).</p></tp:treatment-sec><tp:treatment-sec sec-type="General distribution"><title>General distribution.</title><p>Only known from the type locality in the Southeastern Taurus Mountains of Turkey (Fig. <xref ref-type="fig" rid="F5">5I</xref>).</p></tp:treatment-sec><tp:treatment-sec sec-type="Floral hosts"><title>Floral hosts.</title><p>Unknown.</p></tp:treatment-sec><tp:treatment-sec sec-type="Seasonal activity"><title>Seasonal activity.</title><p>July.</p><sec sec-type="Colletes senilis species group" id="sec11"><title><italic><tp:taxon-name><tp:taxon-name-part taxon-name-part-type="genus" reg="Colletes">Colletes</tp:taxon-name-part> <tp:taxon-name-part taxon-name-part-type="species" reg="senilis">senilis</tp:taxon-name-part></tp:taxon-name></italic> species group</title></sec></tp:treatment-sec><tp:treatment-sec><!--Section generated to contain objects referenced in tp:taxon-treatment.--><fig id="F5" position="float" orientation="portrait"><object-id xmlns:xlink="http://www.w3.org/1999/xlink" content-type="doi" xlink:type="simple">10.3897/zookeys.1268.174008.figure5</object-id><object-id xmlns:xlink="http://www.w3.org/1999/xlink" content-type="arpha" xlink:type="simple">10B461D3-1949-5290-8CF5-1CF87D4F8FF2</object-id><label>Figure 5.</label><caption><p><italic><tp:taxon-name><tp:taxon-name-part taxon-name-part-type="genus" reg="Colletes">Colletes</tp:taxon-name-part> <tp:taxon-name-part taxon-name-part-type="species" reg="quadratus">quadratus</tp:taxon-name-part></tp:taxon-name></italic> sp. nov., male, holotype. <bold>A</bold>. Habitus, lateral view; <bold>B</bold>. Head, frontal view; <bold>C</bold>. Metasoma, dorsal view; <bold>D</bold>. T1–T2, dorsal view; <bold>E</bold>. Metasoma, ventral view; <bold>F</bold>. S6, ventral view; <bold>G</bold>. Gonostylus, lateral view; <bold>H</bold>. S7, dorsal view; <bold>I</bold>. Distribution records of <italic><tp:taxon-name><tp:taxon-name-part taxon-name-part-type="genus" reg="Colletes">Colletes</tp:taxon-name-part> <tp:taxon-name-part taxon-name-part-type="species" reg="glaber">glaber</tp:taxon-name-part></tp:taxon-name></italic> Warncke, 1978 (open circle) and <italic><tp:taxon-name><tp:taxon-name-part taxon-name-part-type="genus" reg="Colletes">C.</tp:taxon-name-part> <tp:taxon-name-part taxon-name-part-type="species" reg="quadratus">quadratus</tp:taxon-name-part></tp:taxon-name></italic> sp. nov. (red star).</p></caption><graphic xmlns:xlink="http://www.w3.org/1999/xlink" xlink:href="zookeys-1268-095_article-174008__-g005.jpg" id="oo_1527550.jpg" position="float" orientation="portrait" xlink:type="simple"><uri content-type="original_file" xlink:type="simple">https://binary.pensoft.net/fig/1527550</uri></graphic></fig><fig id="F2" position="float" orientation="portrait"><object-id xmlns:xlink="http://www.w3.org/1999/xlink" content-type="doi" xlink:type="simple">10.3897/zookeys.1268.174008.figure2</object-id><object-id xmlns:xlink="http://www.w3.org/1999/xlink" content-type="arpha" xlink:type="simple">2E411ED7-827D-56C8-9EB8-FE490A6187F5</object-id><label>Figure 2.</label><caption><p><italic><tp:taxon-name><tp:taxon-name-part taxon-name-part-type="genus" reg="Colletes">Colletes</tp:taxon-name-part> <tp:taxon-name-part taxon-name-part-type="species" reg="glaber">glaber</tp:taxon-name-part></tp:taxon-name></italic> Warncke, 1978, type specimens from Şereflikoçhisar [<named-content xmlns:xlink="http://www.w3.org/1999/xlink" content-type="dwc:verbatimCoordinates" xlink:type="simple">38.56°N, 33.33°E</named-content>], Turkey. Holotype male (<bold>A–F</bold>) and paratype female (<bold>G–L</bold>). <bold>A</bold>. Habitus, lateral view; <bold>B</bold>. Metasoma, dorsal view; <bold>C</bold>. T1–T2, dorsal view; <bold>D</bold>. Metasoma, ventral view; <bold>E</bold>. Gonostylus, lateral view; <bold>F</bold>. S7, dorsal view; <bold>G</bold>. Habitus, lateral view; <bold>H</bold>. Head, frontal view; <bold>I</bold>. Clypeus, frontal view; <bold>J</bold>. Scutum, dorsal view; <bold>K</bold>. Metasoma, dorsal view; <bold>L</bold>. T1–T2, dorsal view.</p></caption><graphic xmlns:xlink="http://www.w3.org/1999/xlink" xlink:href="zookeys-1268-095_article-174008__-g002.jpg" id="oo_1527547.jpg" position="float" orientation="portrait" xlink:type="simple"><uri content-type="original_file" xlink:type="simple">https://binary.pensoft.net/fig/1527547</uri></graphic></fig><fig id="F3" position="float" orientation="portrait"><object-id xmlns:xlink="http://www.w3.org/1999/xlink" content-type="doi" xlink:type="simple">10.3897/zookeys.1268.174008.figure3</object-id><object-id xmlns:xlink="http://www.w3.org/1999/xlink" content-type="arpha" xlink:type="simple">E0B3B0A0-D6AE-557B-9809-14D32881B56E</object-id><label>Figure 3.</label><caption><p><italic><tp:taxon-name><tp:taxon-name-part taxon-name-part-type="genus" reg="Colletes">Colletes</tp:taxon-name-part> <tp:taxon-name-part taxon-name-part-type="species" reg="glaber">glaber</tp:taxon-name-part></tp:taxon-name></italic> Warncke, 1978, intraspecific (geographical) variation of pilosity and integument. Specimens from Russia (Dagestan, Tekipirkent, <named-content xmlns:xlink="http://www.w3.org/1999/xlink" content-type="dwc:verbatimCoordinates" xlink:type="simple">41°20'N, 47°52'E</named-content>) (<bold>A–D</bold>), from Turkey (Güzelsu: <named-content xmlns:xlink="http://www.w3.org/1999/xlink" content-type="dwc:verbatimCoordinates" xlink:type="simple">38°19'N, 43°33'E</named-content>) (<bold>E–H</bold>) and from Jordan (80 km NE of Aqaba, <named-content xmlns:xlink="http://www.w3.org/1999/xlink" content-type="dwc:verbatimCoordinates" xlink:type="simple">29°50'N, 35°20'E</named-content>) (<bold>I–L</bold>). <bold>A, E, I</bold>. Female habitus, lateral view; <bold>B, F, J</bold>. Female T1–T2, dorsal view; <bold>C, G, K</bold>. Male habitus, lateral view; <bold>D, H, L</bold>. Male T1–T2, dorsal view.</p></caption><graphic xmlns:xlink="http://www.w3.org/1999/xlink" xlink:href="zookeys-1268-095_article-174008__-g003.jpg" id="oo_1527548.jpg" position="float" orientation="portrait" xlink:type="simple"><uri content-type="original_file" xlink:type="simple">https://binary.pensoft.net/fig/1527548</uri></graphic></fig><fig id="F4" position="float" orientation="portrait"><object-id xmlns:xlink="http://www.w3.org/1999/xlink" content-type="doi" xlink:type="simple">10.3897/zookeys.1268.174008.figure4</object-id><object-id xmlns:xlink="http://www.w3.org/1999/xlink" content-type="arpha" xlink:type="simple">854F278A-9EF6-52BA-8D52-1937C72027C4</object-id><label>Figure 4.</label><caption><p>Males of <italic><tp:taxon-name><tp:taxon-name-part taxon-name-part-type="genus" reg="Colletes">Colletes</tp:taxon-name-part> <tp:taxon-name-part taxon-name-part-type="species" reg="glaber">glaber</tp:taxon-name-part></tp:taxon-name></italic> Warncke, 1978, intraspecific (geographical) variation of pilosity and integument. Specimens from Russia (Dagestan, Tekipirkent, <named-content xmlns:xlink="http://www.w3.org/1999/xlink" content-type="dwc:verbatimCoordinates" xlink:type="simple">41°20'N, 47°52'E</named-content>) (<bold>A, B</bold>), from Turkey (Güzelsu: <named-content xmlns:xlink="http://www.w3.org/1999/xlink" content-type="dwc:verbatimCoordinates" xlink:type="simple">38°19'N, 43°33'E</named-content>) (<bold>C, D</bold>) and from Jordan (80 km NE of Aqaba, <named-content xmlns:xlink="http://www.w3.org/1999/xlink" content-type="dwc:verbatimCoordinates" xlink:type="simple">29°50'N, 35°20'E</named-content>) (<bold>E, F</bold>). <bold>A, C, E</bold>. Gonostylus, lateral view; <bold>B, D, F</bold>. S7, dorsal view.</p></caption><graphic xmlns:xlink="http://www.w3.org/1999/xlink" xlink:href="zookeys-1268-095_article-174008__-g004.jpg" id="oo_1527549.jpg" position="float" orientation="portrait" xlink:type="simple"><uri content-type="original_file" xlink:type="simple">https://binary.pensoft.net/fig/1527549</uri></graphic></fig></tp:treatment-sec><ref-list><ref id="B19"><mixed-citation xmlns:xlink="http://www.w3.org/1999/xlink" xlink:type="simple">Noskiewicz J (1936) Die Palearktischen <italic><tp:taxon-name><tp:taxon-name-part taxon-name-part-type="genus">Colletes</tp:taxon-name-part></tp:taxon-name></italic>-Arten. Prace Naukowe, Wydawnictwo Towarzystwa Naukowego we Lwowie 2(3): 1–532.</mixed-citation></ref></ref-list></tp:taxon-treatment>
