# Supplementary material for: New and little-known bees of the genus Colletes Latreille, 1802 (Hymenoptera, Colletidae) from the Nakhchivan Autonomous Republic of Azerbaijan, with descriptions of two new species
Source: Zookeys. 2026 Feb 4;1268:95–112. doi: 10.3897/zookeys.1268.174008 (PMC12895187; doi:10.3897/zookeys.1268.174008)
Supplement: XML Treatment for Colletes cariniger [file zookeys.1268.174008-treatment14.xml]

<!DOCTYPE tp:taxon-treatment
  PUBLIC "-//TaxonX//DTD Taxonomic Treatment Publishing DTD v0 20100105//EN" "tax-treatment-NSO.dtd">
<tp:taxon-treatment xmlns:tp="http://www.plazi.org/taxpub"><tp:treatment-meta><kwd-group><label>Taxon classification</label><kwd>
              <named-content content-type="kingdom">Animalia</named-content>
            </kwd><kwd>
              <named-content content-type="order">Hymenoptera</named-content>
            </kwd><kwd>
              <named-content content-type="family">Colletidae</named-content>
            </kwd></kwd-group><mixed-citation publication-type="journal"><person-group><name><surname>Kuhlmann</surname><given-names>Michael</given-names></name><name><surname>Proshchalykin</surname><given-names>Maxim Yu.</given-names></name><name><surname>Maharramov</surname><given-names>Mahir M.</given-names></name></person-group><article-title>New and little-known bees of the genus <italic><tp:taxon-name><tp:taxon-name-part taxon-name-part-type="genus" reg="Colletes">Colletes</tp:taxon-name-part></tp:taxon-name></italic> Latreille, 1802 (<tp:taxon-name><tp:taxon-name-part taxon-name-part-type="order" reg="Hymenoptera">Hymenoptera</tp:taxon-name-part></tp:taxon-name>, <tp:taxon-name><tp:taxon-name-part taxon-name-part-type="family" reg="Colletidae">Colletidae</tp:taxon-name-part></tp:taxon-name>) from the Nakhchivan Autonomous Republic of Azerbaijan, with descriptions of two new species</article-title><source>Zookeys</source><day>04</day><month>02</month><year>2026</year><volume>1268</volume><fpage>95</fpage><lpage>112</lpage><pub-id pub-id-type="doi">10.3897/zookeys.1268.174008</pub-id></mixed-citation></tp:treatment-meta><tp:nomenclature><tp:taxon-name><object-id xmlns:xlink="http://www.w3.org/1999/xlink" content-type="arpha" xlink:type="simple">A09E2C3F-2407-51F5-9A3B-502A74B0152F</object-id>
                		<tp:taxon-name-part taxon-name-part-type="genus" reg="Colletes">Colletes</tp:taxon-name-part> <tp:taxon-name-part taxon-name-part-type="species" reg="cariniger">cariniger</tp:taxon-name-part>
                	</tp:taxon-name><tp:taxon-authority>Pérez, 1903</tp:taxon-authority><tp:nomenclature-citation-list><tp:nomenclature-citation><tp:taxon-name><tp:taxon-name-part taxon-name-part-type="genus" reg="Colletes">Colletes</tp:taxon-name-part> <tp:taxon-name-part taxon-name-part-type="species" reg="cariniger">cariniger</tp:taxon-name-part></tp:taxon-name><comment> Pérez, 1903: 228, ♂. Syntypes: ♂♂, Malatia, Syria.</comment></tp:nomenclature-citation></tp:nomenclature-citation-list></tp:nomenclature><tp:treatment-sec sec-type="Material examined"><title>Material examined.</title><p><bold>Azerbaijan. Nakhchivan Autonomous Republic</bold> • Kengerli, Garabaglar, Asni, <named-content xmlns:xlink="http://www.w3.org/1999/xlink" content-type="dwc:verbatimCoordinates" xlink:type="simple">39°26'N, 45°12'E</named-content>, 1390 m, 19.IV.2018, 2 ♂, <abbrev xmlns:xlink="http://www.w3.org/1999/xlink" xlink:title="M. Maharramov" xlink:type="simple">MM</abbrev> [FNCV]; •  Kengerli, Tezekend, <named-content xmlns:xlink="http://www.w3.org/1999/xlink" content-type="dwc:verbatimCoordinates" xlink:type="simple">39°24'N, 45°17'E</named-content>, 1130 m, 4.V.2021, 4 ♀, <abbrev xmlns:xlink="http://www.w3.org/1999/xlink" xlink:title="M. Maharramov" xlink:type="simple">MM</abbrev> [<abbrev xmlns:xlink="http://www.w3.org/1999/xlink" content-type="institution" xlink:title="Federal Scientific Center of the East Asia terrestrial biodiversity, Vladivostok, Russia" xlink:type="simple">FSCV</abbrev>/<named-content xmlns:xlink="http://www.w3.org/1999/xlink" content-type="dwc:institutional_code" xlink:title="Zoological Institute, Russian Academy of Sciences" xlink:href="https://scientific-collections.gbif.org/institution/4909978b-e723-4ab2-b40d-370e984649c9" xlink:type="simple"><abbrev content-type="institution" xlink:title="Zoological Institute of the Russian Academy of Sciences, Saint Petersburg, Russia" xlink:type="simple">ZISP</abbrev></named-content>]; •  Julfa, Daridagh, <named-content xmlns:xlink="http://www.w3.org/1999/xlink" content-type="dwc:verbatimCoordinates" xlink:type="simple">39°03'N, 45°40'E</named-content>, 1100 m, 26.V.2022, 1 ♀, <abbrev xmlns:xlink="http://www.w3.org/1999/xlink" xlink:title="M. Maharramov" xlink:type="simple">MM</abbrev> [<abbrev xmlns:xlink="http://www.w3.org/1999/xlink" content-type="institution" xlink:title="Federal Scientific Center of the East Asia terrestrial biodiversity, Vladivostok, Russia" xlink:type="simple">FSCV</abbrev>].</p></tp:treatment-sec><tp:treatment-sec sec-type="Distribution"><title>Distribution.</title><p>Egypt, Bulgaria, Greece, Israel, Jordan, Lebanon, Libya, Syria, Turkey, Azerbaijan (including <bold>*</bold>Nakhchivan Autonomous Republic).</p><sec sec-type="Colletes albomaculatus species group" id="sec15"><title><italic><tp:taxon-name><tp:taxon-name-part taxon-name-part-type="genus" reg="Colletes">Colletes</tp:taxon-name-part> <tp:taxon-name-part taxon-name-part-type="species" reg="albomaculatus">albomaculatus</tp:taxon-name-part></tp:taxon-name></italic> species group</title></sec></tp:treatment-sec></tp:taxon-treatment>
