# Supplementary material for: New and little-known bees of the genus Colletes Latreille, 1802 (Hymenoptera, Colletidae) from the Nakhchivan Autonomous Republic of Azerbaijan, with descriptions of two new species
Source: Zookeys. 2026 Feb 4;1268:95–112. doi: 10.3897/zookeys.1268.174008 (PMC12895187; doi:10.3897/zookeys.1268.174008)
Supplement: XML Treatment for Colletes albomaculatus [file zookeys.1268.174008-treatment15.xml]

<!DOCTYPE tp:taxon-treatment
  PUBLIC "-//TaxonX//DTD Taxonomic Treatment Publishing DTD v0 20100105//EN" "tax-treatment-NSO.dtd">
<tp:taxon-treatment xmlns:tp="http://www.plazi.org/taxpub"><tp:treatment-meta><kwd-group><label>Taxon classification</label><kwd>
              <named-content content-type="kingdom">Animalia</named-content>
            </kwd><kwd>
              <named-content content-type="order">Hymenoptera</named-content>
            </kwd><kwd>
              <named-content content-type="family">Colletidae</named-content>
            </kwd></kwd-group><mixed-citation publication-type="journal"><person-group><name><surname>Kuhlmann</surname><given-names>Michael</given-names></name><name><surname>Proshchalykin</surname><given-names>Maxim Yu.</given-names></name><name><surname>Maharramov</surname><given-names>Mahir M.</given-names></name></person-group><article-title>New and little-known bees of the genus <italic><tp:taxon-name><tp:taxon-name-part taxon-name-part-type="genus" reg="Colletes">Colletes</tp:taxon-name-part></tp:taxon-name></italic> Latreille, 1802 (<tp:taxon-name><tp:taxon-name-part taxon-name-part-type="order" reg="Hymenoptera">Hymenoptera</tp:taxon-name-part></tp:taxon-name>, <tp:taxon-name><tp:taxon-name-part taxon-name-part-type="family" reg="Colletidae">Colletidae</tp:taxon-name-part></tp:taxon-name>) from the Nakhchivan Autonomous Republic of Azerbaijan, with descriptions of two new species</article-title><source>Zookeys</source><day>04</day><month>02</month><year>2026</year><volume>1268</volume><fpage>95</fpage><lpage>112</lpage><pub-id pub-id-type="doi">10.3897/zookeys.1268.174008</pub-id></mixed-citation></tp:treatment-meta><tp:nomenclature><tp:taxon-name><object-id xmlns:xlink="http://www.w3.org/1999/xlink" content-type="arpha" xlink:type="simple">E035AAD0-6E4A-5250-9D61-CE1FABE09D94</object-id>
                		<tp:taxon-name-part taxon-name-part-type="genus" reg="Colletes">Colletes</tp:taxon-name-part> <tp:taxon-name-part taxon-name-part-type="species" reg="albomaculatus">albomaculatus</tp:taxon-name-part>
                	</tp:taxon-name><tp:taxon-authority>(Lucas, 1849)</tp:taxon-authority><tp:nomenclature-citation-list><tp:nomenclature-citation><tp:taxon-name><tp:taxon-name-part taxon-name-part-type="genus" reg="Halictus">Halictus</tp:taxon-name-part> <tp:taxon-name-part taxon-name-part-type="species" reg="albomaculatus">albomaculatus</tp:taxon-name-part></tp:taxon-name><comment> Lucas, 1849: 183, ♀. Syntypes: ♀♀, Algeria.</comment></tp:nomenclature-citation></tp:nomenclature-citation-list></tp:nomenclature><tp:treatment-sec sec-type="Material examined"><title>Material examined.</title><p><bold>Azerbaijan. Nakhchivan Autonomous Republic</bold> • Shakhbuz, Kulus, <named-content xmlns:xlink="http://www.w3.org/1999/xlink" content-type="dwc:verbatimCoordinates" xlink:type="simple">39°21'N, 45°37'E</named-content>, 1395 m 25.VI.2022, 1 ♀, 1 ♂, <abbrev xmlns:xlink="http://www.w3.org/1999/xlink" xlink:title="M. Maharramov" xlink:type="simple">MM</abbrev> [<abbrev xmlns:xlink="http://www.w3.org/1999/xlink" content-type="institution" xlink:title="Federal Scientific Center of the East Asia terrestrial biodiversity, Vladivostok, Russia" xlink:type="simple">FSCV</abbrev>]; •  ibid., 18.VI.2024, 1 ♀, <abbrev xmlns:xlink="http://www.w3.org/1999/xlink" xlink:title="M. Proshchalykin" xlink:type="simple">MP</abbrev>, <abbrev xmlns:xlink="http://www.w3.org/1999/xlink" xlink:title="M. Maharramov" xlink:type="simple">MM</abbrev> [<abbrev xmlns:xlink="http://www.w3.org/1999/xlink" content-type="institution" xlink:title="Federal Scientific Center of the East Asia terrestrial biodiversity, Vladivostok, Russia" xlink:type="simple">FSCV</abbrev>]; •  Babek, Payiz, <named-content xmlns:xlink="http://www.w3.org/1999/xlink" content-type="dwc:verbatimCoordinates" xlink:type="simple">39°26'N, 45°22'E</named-content>, 1230 m, 28.VI.2024, 1 ♀, <abbrev xmlns:xlink="http://www.w3.org/1999/xlink" xlink:title="M. Proshchalykin" xlink:type="simple">MP</abbrev>, <abbrev xmlns:xlink="http://www.w3.org/1999/xlink" xlink:title="M. Maharramov" xlink:type="simple">MM</abbrev> [<abbrev xmlns:xlink="http://www.w3.org/1999/xlink" content-type="institution" xlink:title="Federal Scientific Center of the East Asia terrestrial biodiversity, Vladivostok, Russia" xlink:type="simple">FSCV</abbrev>]; •  Ordubad, Channab, <named-content xmlns:xlink="http://www.w3.org/1999/xlink" content-type="dwc:verbatimCoordinates" xlink:type="simple">38°59'N, 45°53'E</named-content>, 1090 m, 16.VI.2024, 1 ♀, <abbrev xmlns:xlink="http://www.w3.org/1999/xlink" xlink:title="M. Proshchalykin" xlink:type="simple">MP</abbrev>, <abbrev xmlns:xlink="http://www.w3.org/1999/xlink" xlink:title="M. Maharramov" xlink:type="simple">MM</abbrev> [<abbrev xmlns:xlink="http://www.w3.org/1999/xlink" content-type="institution" xlink:title="Federal Scientific Center of the East Asia terrestrial biodiversity, Vladivostok, Russia" xlink:type="simple">FSCV</abbrev>]; •  Ordubad, Ustupu, <named-content xmlns:xlink="http://www.w3.org/1999/xlink" content-type="dwc:verbatimCoordinates" xlink:type="simple">39°02'N, 45°54'E</named-content>, 1495 m, 16.VI.2024, 1 ♀, <abbrev xmlns:xlink="http://www.w3.org/1999/xlink" xlink:title="M. Proshchalykin" xlink:type="simple">MP</abbrev>, <abbrev xmlns:xlink="http://www.w3.org/1999/xlink" xlink:title="M. Maharramov" xlink:type="simple">MM</abbrev> [<abbrev xmlns:xlink="http://www.w3.org/1999/xlink" content-type="institution" xlink:title="Federal Scientific Center of the East Asia terrestrial biodiversity, Vladivostok, Russia" xlink:type="simple">FSCV</abbrev>]; •  Shakhbuz, Badamli, <named-content xmlns:xlink="http://www.w3.org/1999/xlink" content-type="dwc:verbatimCoordinates" xlink:type="simple">39°28'N, 45°33'E</named-content>, 1290 m, 17.VI.2024, 2 ♀, <abbrev xmlns:xlink="http://www.w3.org/1999/xlink" xlink:title="M. Proshchalykin" xlink:type="simple">MP</abbrev>, <abbrev xmlns:xlink="http://www.w3.org/1999/xlink" xlink:title="M. Maharramov" xlink:type="simple">MM</abbrev> [<abbrev xmlns:xlink="http://www.w3.org/1999/xlink" content-type="institution" xlink:title="Federal Scientific Center of the East Asia terrestrial biodiversity, Vladivostok, Russia" xlink:type="simple">FSCV</abbrev>]; •  Shakhbuz, Kolani, <named-content xmlns:xlink="http://www.w3.org/1999/xlink" content-type="dwc:verbatimCoordinates" xlink:type="simple">39°26'N, 45°39'E</named-content>, 1330 m, 21.V.2025, 1 ♀, 12 ♂, <abbrev xmlns:xlink="http://www.w3.org/1999/xlink" xlink:title="M. Proshchalykin" xlink:type="simple">MP</abbrev>, <abbrev xmlns:xlink="http://www.w3.org/1999/xlink" xlink:title="M. Maharramov" xlink:type="simple">MM</abbrev> [<abbrev xmlns:xlink="http://www.w3.org/1999/xlink" content-type="institution" xlink:title="Federal Scientific Center of the East Asia terrestrial biodiversity, Vladivostok, Russia" xlink:type="simple">FSCV</abbrev>/<named-content xmlns:xlink="http://www.w3.org/1999/xlink" content-type="dwc:institutional_code" xlink:title="Zoological Institute, Russian Academy of Sciences" xlink:href="https://scientific-collections.gbif.org/institution/4909978b-e723-4ab2-b40d-370e984649c9" xlink:type="simple"><abbrev content-type="institution" xlink:title="Zoological Institute of the Russian Academy of Sciences, Saint Petersburg, Russia" xlink:type="simple">ZISP</abbrev></named-content>]; •  Shakhbuz, Zarnatun, <named-content xmlns:xlink="http://www.w3.org/1999/xlink" content-type="dwc:verbatimCoordinates" xlink:type="simple">39°28'N, 45°43'E</named-content>, 1550 m, 21.V.2025, 3 ♂, <abbrev xmlns:xlink="http://www.w3.org/1999/xlink" xlink:title="M. Proshchalykin" xlink:type="simple">MP</abbrev>, <abbrev xmlns:xlink="http://www.w3.org/1999/xlink" xlink:title="M. Maharramov" xlink:type="simple">MM</abbrev> [<abbrev xmlns:xlink="http://www.w3.org/1999/xlink" content-type="institution" xlink:title="Federal Scientific Center of the East Asia terrestrial biodiversity, Vladivostok, Russia" xlink:type="simple">FSCV</abbrev>].</p></tp:treatment-sec><tp:treatment-sec sec-type="Distribution"><title>Distribution.</title><p>North Africa, Europe, Russia (North Caucasus, European part), Turkey, Syria, Jordan, Armenia, Georgia, Azerbaijan (including <bold>*</bold>Nakhchivan Autonomous Republic), Iran, Tajikistan, Kyrgyzstan.</p><sec sec-type="Colletes nasutus species group" id="sec16"><title><italic><tp:taxon-name><tp:taxon-name-part taxon-name-part-type="genus" reg="Colletes">Colletes</tp:taxon-name-part> <tp:taxon-name-part taxon-name-part-type="species" reg="nasutus">nasutus</tp:taxon-name-part></tp:taxon-name></italic> species group</title></sec></tp:treatment-sec></tp:taxon-treatment>
